# Supplementary material for: Effect of relative weight limit set as a body weight percentage on work-related low back pain among workers
Source: PLoS One. 2023 Apr 19;18(4):e0284465. doi: 10.1371/journal.pone.0284465 (PMC10115297; doi:10.1371/journal.pone.0284465)
Supplement: S1 Dataset — (XLSX) [file pone.0284465.s001.xlsx]

## Sheet: Index
ID
Sex	1) male, 2) female
Age	year
Age_group	1) 20-39 y, 2) 40-49 y, 3) 50-59 y, 4) 60-75 y
Body height	cm
Body height_group	1) <160 cm, 2) 160-170 cm, 3) 170-180 cm, 4) ≥180 cm
Body weight	kg
Body weight_group	1) <50 kg, 2) 50-60 kg, 3) 60-70 kg, 4) 70-80 kg, 5) ≥80 kg
BMI
BMI_group	1) <18.5, 2) 18.5-25.0, 3) ≥25.0
Smoking status	1) no smoking, 2) smoked in the past, 3) smoking
Industry	1) manufacturing, 2) wholesale and retail trade, 3) construction, 4) transport and postal activities
Work time	1) full-time, 2) part-time
Work shift system	1) day shift, 2) night, early, or late shift, 3) two or three shift
Total weekly working hours	1) <35 h, 2) 35-40 h, 3) 40-45 h, 4) 45-50 h, 5) ≥50 h
Job demand	3–12 points
Job demand_2 levels	1) 1-7 points (low stress), 2)8-12 points (high stress)
Job control	3–12 points
Job control_2 levels	1) 1-7 points (low stress), 2)8-12 points (high stress)
Worksite social support	6–24 points
Worksite social support_2 levels	1) 6-15 points (low stress), 2)16-24 points (high stress)
Improper posture during work	1) nothing, 2) forward-bending position, 3) a half-crouching position, 4) twisting posture, 5) unstable posture, 6) other posture, 7) multiple above improper postures
Posture changes during work	1) complete freedom, 2) mostly free, 3) a little freedom, 4) no freedom
Manual handling	1) no handling, 2) lifting and lowering, 3) carrying, 4) lifting, lowering, and carrying
Hours of handling per day	1) <1 h, 2) 1-2 h, 3) 2-3 h, 4) 3-4 h, 5) ≥4 h
Number of handling times per day	1) <3 times, 2) 3-5 times, 3) 5-10 times, 4) 10-30 times, 5) ≥30 times
Average carrying distance per time	1) no carrying, 2) 1-5 m, 3) 5-10 m, 4) 10-20 m, 5) ≥20 m
Max weight	kg
Percentage of body weight	1) no handling, 2) handling loads up to 40% (male) or 24% (female) ore less of body weight, 3) Handling loads over 40% (male) or 24% (female) of body weight
Constant load weights	1) no handling, 2) 1-5 kg, 3) 5-10 kg, 4) 10-15 kg, 5) 15-20 kg, 6) 20-25 kg, 7) 25-30 kg, 8) 30-55 kg
Year of LBP's onset	1) <0.5 years ago, 2) 0.5-1 years ago, 3) 1-3 years ago, 4) 3-5 years ago, 5) 5-10 years ago, 6) ≥10 years ago
LBP (Low Back Pain)_4 levels	1) no LBP (grade 0), 2) LBP not interfering with work (grade 1), 3) LBP interfering with work (grade 2), 4) LBP interfering with work and leading to sick leave (grade 3)
LBP_2 levels	1) non-severe LBP (grades 0 and 1), 2) severe LBP (grades 2 and 3)
Impact of COVID-19	1) no impact, 2) a little less work, 3) much less work, 4) a little more work, 5) much more work

## Sheet: Data_male
ID	Sex	Age	Age_group	Body height	Body height_group	Body weight	Body weight_group	BMI	BMI_group	Smoking status	Industry	Work time	Work shift system	Total weekly working hours	Job demand	Job demand_2 levels	Job control	Job control_2 levels	Worksite social support	Worksite social support_2 levels	Improper posture during work	Posture changes during work	Manual handling	Hours of handling per day	Number of handling times per day	Average carrying distance per time	max weight	Percentage of body weight	Constant load weights	Year of LBP's onset	LBP_4 levels	LBP_2 levels	Impact of COVID-19
1	1	27	1	171	3	65	3	22.2	2	1	2	2	2	4	10	2	7	1	13	1	4	2	1					1	1		1	1	4
2	1	25	1	181	4	60	3	18.3	1	1	3	1	2	3	12	2	6	1	10	1	4	2	1					1	1		1	1	1
3	1	23	1	158	1	61	3	24.4	2	1	3	1	2	1	9	2	9	2	16	2	3	2	1					1	1		1	1	2
4	1	22	1	170	3	63	3	21.8	2	1	1	1	1	1	11	2	3	1	6	1	2	1	1					1	1		1	1	1
5	1	24	1	169	2	74	4	25.9	3	1	1	1	2	2	10	2	6	1	8	1	7	1	1					1	1		1	1	1
6	1	22	1	172	3	55	2	18.6	2	1	1	1	1	2	12	2	5	1	9	1	3	1	1					1	1		1	1	2
7	1	33	1	185	4	110	5	32.1	3	1	2	2	2	2	11	2	6	1	11	1	4	3	1					1	1		1	1	3
8	1	24	1	168	2	60	3	21.3	2	1	1	1	2	2	8	2	7	1	17	2	5	2	1					1	1		1	1	4
9	1	36	1	158	1	60	3	24	2	1	3	1	2	2	8	2	8	2	15	1	3	2	1					1	1		1	1	3
10	1	24	1	166	2	60	3	21.8	2	1	1	1	2	2	9	2	4	1	10	1	3	2	1					1	1		1	1	1
11	1	29	1	165	2	63	3	23.1	2	1	2	1	1	2	12	2	6	1	10	1	4	3	1					1	1		1	1	1
12	1	34	1	163	2	64	3	24.1	2	1	2	1	1	3	10	2	8	2	7	1	7	1	1					1	1		1	1	2
13	1	21	1	162	2	55	2	21	2	1	2	1	2	2	9	2	8	2	12	1	3	2	1					1	1		1	1	2
14	1	22	1	170	3	54	2	18.7	2	1	3	2	1	1	9	2	3	1	6	1	1	1	1					1	1		1	1	1
15	1	24	1	170	3	60	3	20.8	2	1	4	1	1	1	9	2	9	2	20	2	2	1	1					1	1		1	1	4
16	1	23	1	175	3	72	4	23.5	2	1	1	1	2	2	6	1	6	1	20	2	7	3	1					1	1		1	1	2
17	1	22	1	163	2	55	2	20.7	2	1	1	1	2	3	8	2	6	1	13	1	2	1	1					1	1		1	1	1
18	1	20	1	145	1	65	3	30.9	3	1	2	2	2	3	10	2	10	2	14	1	3	2	1					1	1		1	1	2
19	1	23	1	173	3	52	2	17.4	1	1	4	1	1	1	12	2	8	2	15	1	4	3	1					1	1		1	1	2
20	1	24	1	175	3	56	2	18.3	1	1	1	1	1	5	10	2	5	1	17	2	7	2	1					1	1		1	1	4
22	1	27	1	170	3	57	2	19.7	2	1	4	1	1	3	8	2	5	1	12	1	3	2	1					1	1		1	1	2
24	1	36	1	168	2	60	3	21.3	2	1	2	1	1	1	3	1	12	2	24	2	2	1	1					1	1		1	1	1
25	1	27	1	184	4	72	4	21.3	2	2	3	1	2	4	9	2	7	1	14	1	4	2	1					1	1	3	3	2	2
26	1	21	1	160	2	40	1	15.6	1	1	1	1	1	5	10	2	5	1	10	1	2	1	1					1	1		1	1	1
27	1	28	1	175	3	66	3	21.6	2	1	3	1	1	3	6	1	9	2	14	1	1	4	1					1	1		1	1	1
28	1	24	1	172	3	56	2	18.9	2	1	1	1	1	1	6	1	10	2	18	2	4	2	1					1	1		1	1	4
29	1	25	1	180	4	80	5	24.7	2	1	3	1	1	1	12	2	3	1	6	1	1	1	1					1	1		1	1	1
30	1	30	1	178	3	65	3	20.5	2	1	2	1	1	1	8	2	8	2	15	1	3	1	1					1	1		1	1	3
31	1	26	1	180	4	60	3	18.5	2	1	2	1	2	4	10	2	8	2	17	2	5	2	1					1	1		1	1	3
32	1	33	1	165	2	65	3	23.9	2	1	4	1	1	4	9	2	6	1	12	1	1	1	1					1	1		1	1	2
33	1	35	1	172	3	72	4	24.3	2	2	2	1	2	3	10	2	8	2	13	1	4	2	1					1	1		1	1	2
34	1	29	1	174	3	74	4	24.4	2	1	3	1	1	2	6	1	9	2	18	2	3	3	1					1	1		1	1	2
35	1	32	1	172	3	62	3	21	2	3	4	1	1	4	8	2	6	1	14	1	1	2	1					1	1		1	1	3
36	1	24	1	183	4	74	4	22.1	2	1	1	1	1	2	9	2	9	2	13	1	2	2	1					1	1		1	1	2
37	1	24	1	168	2	55	2	19.5	2	2	1	1	1	1	9	2	8	2	16	2	3	2	1					1	1		1	1	1
39	1	25	1	172	3	65	3	22	2	2	1	1	2	2	5	1	9	2	13	1	3	2	1					1	1		1	1	1
40	1	22	1	180	4	75	4	23.1	2	1	2	1	1	1	9	2	10	2	16	2	2	1	1					1	1		1	1	2
41	1	28	1	175	3	62	3	20.2	2	3	2	1	2	4	8	2	7	1	13	1	4	2	1					1	1		1	1	2
42	1	22	1	183	4	115	5	34.3	3	2	3	1	1	1	5	1	9	2	17	2	4	3	1					1	1		1	1	1
43	1	28	1	167	2	68	3	24.4	2	1	3	1	2	3	8	2	8	2	15	1	4	2	1					1	1		1	1	3
44	1	29	1	168	2	55	2	19.5	2	2	1	1	1	3	8	2	6	1	14	1	1	1	1					1	1		1	1	3
45	1	35	1	175	3	60	3	19.6	2	3	4	1	1	4	7	1	7	1	18	2	4	3	1					1	1		1	1	2
46	1	20	1	180	4	60	3	18.5	2	2	1	2	2	4	9	2	6	1	14	1	5	2	1					1	1	4	3	2	2
47	1	32	1	176	3	75	4	24.2	2	1	4	1	1	3	6	1	9	2	20	2	1	1	1					1	1		1	1	2
49	1	37	1	170	3	70	4	24.2	2	2	4	1	1	3	7	1	7	1	15	1	1	2	1					1	1		1	1	1
50	1	26	1	165	2	55	2	20.2	2	2	1	1	1	4	10	2	8	2	17	2	3	3	1					1	1		1	1	2
51	1	29	1	163	2	48	1	18.1	1	1	1	1	1	2	12	2	5	1	16	2	5	3	3	2	1	1	1	2	2		1	1	1
53	1	28	1	178	3	85	5	26.8	3	2	1	1	1	4	8	2	8	2	13	1	4	3	1					1	1		1	1	2
54	1	24	1	170	3	69	3	23.9	2	2	2	1	1	3	8	2	7	1	13	1	5	3	1					1	1	3	3	2	2
55	1	36	1	172	3	68	3	23	2	2	2	1	2	2	9	2	9	2	11	1	7	2	1					1	1		1	1	2
57	1	27	1	166	2	68	3	24.7	2	1	1	1	1	5	10	2	5	1	10	1	2	3	3	2	1	2	30	3	8		1	1	2
58	1	36	1	161	2	84	5	32.4	3	1	2	1	2	5	3	1	12	2	14	1	5	4	1					1	1		1	1	2
59	1	35	1	167	2	60	3	21.5	2	1	3	1	1	2	10	2	7	1	14	1	7	1	1					1	1		1	1	4
60	1	30	1	185	4	75	4	21.9	2	1	2	1	2	3	9	2	7	1	13	1	4	3	1					1	1		1	1	3
61	1	26	1	169	2	62	3	21.7	2	1	1	1	3	5	9	2	6	1	13	1	4	3	1					1	1		1	1	1
63	1	38	1	167	2	76	4	27.3	3	2	2	1	3	3	8	2	6	1	14	1	3	3	1					1	1		1	1	3
64	1	20	1	173	3	59	2	19.7	2	1	4	1	1	2	3	1	12	2	24	2	2	1	1					1	1		1	1	1
65	1	25	1	175	3	70	4	22.9	2	1	2	1	2	4	10	2	9	2	14	1	5	1	1					1	1	3	3	2	2
68	1	38	1	170	3	70	4	24.2	2	1	4	1	1	1	5	1	12	2	23	2	3	2	1					1	1		1	1	1
69	1	20	1	170	3	60	3	20.8	2	2	2	1	1	4	12	2	3	1	6	1	2	1	1					1	1	1	2	1	4
70	1	26	1	168	2	60	3	21.3	2	1	3	2	2	4	9	2	7	1	16	2	4	3	1					1	1	4	3	2	3
71	1	39	1	168	2	65	3	23	2	2	4	1	1	5	8	2	7	1	13	1	4	4	1					1	1		1	1	3
72	1	22	1	175	3	70	4	22.9	2	2	1	1	1	3	12	2	3	1	6	1	1	4	1					1	1		1	1	3
74	1	21	1	167	2	63	3	22.6	2	1	2	1	1	3	9	2	5	1	11	1	1	1	1					1	1		1	1	4
75	1	27	1	174	3	69	3	22.8	2	2	2	1	1	3	8	2	8	2	16	2	2	1	1					1	1		1	1	2
76	1	20	1	165	2	50	2	18.4	1	3	4	1	2	3	9	2	5	1	12	1	2	1	1					1	1		1	1	2
77	1	27	1	171	3	58	2	19.8	2	1	2	1	1	3	10	2	4	1	9	1	3	2	1					1	1		1	1	1
78	1	25	1	164	2	64	3	23.8	2	1	3	1	1	2	7	1	6	1	12	1	1	2	1					1	1		1	1	1
79	1	29	1	164	2	50	2	18.6	2	2	1	1	1	2	9	2	6	1	22	2	4	3	1					1	1		1	1	5
80	1	24	1	175	3	66	3	21.6	2	2	1	1	1	5	10	2	6	1	11	1	2	1	1					1	1		1	1	2
81	1	22	1	170	3	54	2	18.7	2	1	3	2	1	1	9	2	3	1	6	1	1	1	1					1	1		1	1	1
82	1	24	1	171	3	56	2	19.2	2	1	1	1	1	1	11	2	5	1	8	1	4	2	1					1	1	3	3	2	2
83	1	26	1	174	3	88	5	29.1	3	1	1	2	1	2	8	2	6	1	17	2	3	2	1					1	1		1	1	3
84	1	23	1	155	1	45	1	18.7	2	2	2	1	1	3	9	2	7	1	13	1	1	3	1					1	1	2	2	1	2
85	1	25	1	165	2	69	3	25.3	3	1	2	1	1	3	3	1	12	2	20	2	1	4	1					1	1		1	1	1
86	1	27	1	177	3	76	4	24.3	2	1	2	2	2	3	10	2	9	2	12	1	3	2	1					1	1	3	3	2	2
88	1	29	1	173	3	63	3	21	2	2	4	1	1	3	7	1	7	1	16	2	3	2	1					1	1		1	1	4
89	1	24	1	171	3	60	3	20.5	2	2	4	1	1	3	7	1	6	1	17	2	3	2	1					1	1		1	1	2
91	1	29	1	177	3	55	2	17.6	1	1	1	2	2	3	9	2	7	1	14	1	5	3	1					1	1		1	1	4
94	1	32	1	168	2	74	4	26.2	3	1	4	1	1	1	7	1	7	1	15	1	4	3	1					1	1		1	1	1
95	1	26	1	179	3	68	3	21.2	2	1	1	1	1	3	5	1	8	2	17	2	1	2	1					1	1		1	1	1
96	1	24	1	177	3	60	3	19.2	2	1	4	1	1	2	6	1	7	1	11	1	1	1	1					1	1		1	1	1
97	1	39	1	186	4	80	5	23.1	2	3	3	1	1	2	6	1	9	2	18	2	1	2	1					1	1		1	1	1
98	1	28	1	167	2	65	3	23.3	2	1	2	1	1	4	9	2	6	1	11	1	3	2	1					1	1		1	1	2
99	1	31	1	175	3	65	3	21.2	2	1	4	1	1	5	9	2	7	1	15	1	1	1	1					1	1		1	1	1
101	1	26	1	180	4	60	3	18.5	2	1	1	1	1	2	7	1	9	2	13	1	1	3	1					1	1		1	1	3
102	1	33	1	175	3	75	4	24.5	2	2	4	1	1	2	7	1	7	1	16	2	3	3	1					1	1		1	1	2
103	1	27	1	170	3	56	2	19.4	2	1	4	2	2	3	12	2	3	1	6	1	3	3	2	4	1	4	5	2	3	4	4	2	5
104	1	26	1	173	3	78	4	26.1	3	1	2	1	3	2	9	2	8	2	15	1	1	3	1					1	1		1	1	1
106	1	29	1	165	2	55	2	20.2	2	1	1	1	1	3	6	1	8	2	23	2	1	1	1					1	1		1	1	1
108	1	23	1	175	3	70	4	22.9	2	1	2	1	1	1	12	2	6	1	12	1	4	2	3	3	1	2	30	3	8		1	1	3
109	1	29	1	175	3	78	4	25.5	3	1	3	1	2	3	9	2	6	1	12	1	3	2	1					1	1		1	1	3
110	1	20	1	175	3	63	3	20.6	2	3	2	1	2	2	10	2	6	1	12	1	4	3	1					1	1	3	3	2	2
111	1	24	1	162	2	57	2	21.7	2	2	1	1	1	2	3	1	12	2	24	2	1	4	2	3	1	1	10	2	4		1	1	3
112	1	25	1	179	3	63	3	19.7	2	1	3	1	1	3	9	2	5	1	10	1	7	2	1					1	1		1	1	3
113	1	40	2	171	3	72	4	24.6	2	3	4	1	1	4	6	1	8	2	18	2	1	1	1					1	1		1	1	1
114	1	27	1	170	3	55	2	19	2	2	3	1	1	3	9	2	5	1	11	1	3	2	1					1	1		1	1	2
115	1	22	1	180	4	76	4	23.5	2	2	2	2	2	3	9	2	7	1	13	1	4	3	1					1	1	3	3	2	2
116	1	38	1	180	4	80	5	24.7	2	2	4	1	1	3	9	2	6	1	12	1	1	1	1					1	1		1	1	1
119	1	20	1	188	4	88	5	24.9	2	2	3	1	2	3	7	1	7	1	15	1	4	2	1					1	1	3	3	2	2
120	1	40	2	168	2	56	2	19.8	2	1	4	1	1	2	8	2	8	2	15	1	5	4	1					1	1		1	1	3
121	1	28	1	163	2	60	3	22.6	2	1	2	2	2	3	6	1	8	2	17	2	1	4	1					1	1		1	1	2
122	1	31	1	170	3	49	1	17	1	3	4	1	1	2	8	2	7	1	12	1	1	4	1					1	1		1	1	2
123	1	27	1	172	3	70	4	23.7	2	1	1	1	1	2	3	1	12	2	13	1	1	1	1					1	1		1	1	1
124	1	23	1	172	3	60	3	20.3	2	2	1	1	1	5	11	2	5	1	14	1	4	3	1					1	1		1	1	2
125	1	26	1	164	2	58	2	21.6	2	1	3	1	1	2	12	2	3	1	6	1	1	1	1					1	1		1	1	1
127	1	23	1	175	3	60	3	19.6	2	1	1	1	1	3	5	1	7	1	15	1	2	2	1					1	1		1	1	4
130	1	27	1	175	3	85	5	27.8	3	2	1	1	2	2	9	2	5	1	12	1	4	1	1					1	1		1	1	2
131	1	36	1	159	1	58	2	22.9	2	1	2	1	1	5	3	1	3	1	7	1	1	1	1					1	1		1	1	1
133	1	35	1	166	2	55	2	20	2	3	4	1	1	2	9	2	6	1	12	1	4	3	3	5	1	1	3	2	2		1	1	2
134	1	32	1	172	3	57	2	19.3	2	2	2	1	1	5	12	2	3	1	6	1	2	3	1					1	1		1	1	5
137	1	27	1	177	3	74	4	23.6	2	1	4	1	1	2	3	1	7	1	19	2	2	2	1					1	1		1	1	3
138	1	23	1	165	2	52	2	19.1	2	1	1	1	2	3	3	1	12	2	24	2	4	2	1					1	1	6	3	2	3
139	1	36	1	178	3	75	4	23.7	2	1	2	1	1	3	10	2	8	2	12	1	1	3	1					1	1		1	1	3
141	1	27	1	165	2	53	2	19.5	2	1	1	1	1	3	9	2	6	1	12	1	1	2	1					1	1		1	1	2
142	1	24	1	168	2	65	3	23	2	2	3	1	1	4	9	2	7	1	14	1	2	1	1					1	1		1	1	1
143	1	29	1	180	4	80	5	24.7	2	1	1	1	1	4	4	1	8	2	19	2	1	1	1					1	1		1	1	4
145	1	26	1	168	2	62	3	22	2	2	3	1	1	2	9	2	7	1	18	2	1	2	1					1	1		1	1	2
149	1	25	1	179	3	70	4	21.8	2	1	1	1	1	1	7	1	8	2	16	2	3	1	1					1	1	2	3	2	2
151	1	38	1	172	3	53	2	17.9	1	1	2	1	3	5	5	1	9	2	13	1	1	2	1					1	1		1	1	2
152	1	26	1	177	3	67	3	21.4	2	2	4	1	1	2	10	2	6	1	11	1	4	2	1					1	1		1	1	2
153	1	25	1	173	3	58	2	19.4	2	3	1	1	1	3	8	2	7	1	13	1	3	2	1					1	1		1	1	1
154	1	23	1	180	4	30	1	9.3	1	1	3	1	2	5	9	2	4	1	11	1	5	3	1					1	1		1	1	4
155	1	36	1	167	2	81	5	29	3	1	2	1	1	3	7	1	6	1	17	2	1	1	1					1	1		1	1	2
156	1	20	1	190	4	80	5	22.2	2	1	3	1	2	4	11	2	6	1	6	1	4	2	1					1	1	4	3	2	3
157	1	37	1	174	3	75	4	24.8	2	2	4	1	1	4	7	1	5	1	13	1	1	2	1					1	1		1	1	1
158	1	25	1	167	2	48	1	17.2	1	1	3	1	3	2	7	1	9	2	12	1	2	1	1					1	1		1	1	1
160	1	47	2	176	3	75	4	24.2	2	1	4	1	1	5	7	1	6	1	18	2	1	1	1					1	1		1	1	1
161	1	34	1	168	2	62	3	22	2	2	3	1	1	4	7	1	9	2	18	2	1	2	1					1	1		1	1	2
163	1	25	1	169	2	65	3	22.8	2	1	1	1	1	2	3	1	3	1	20	2	1	1	1					1	1		1	1	1
164	1	21	1	177	3	70	4	22.3	2	1	1	1	1	2	8	2	7	1	14	1	3	2	1					1	1	4	3	2	2
166	1	27	1	174	3	62	3	20.5	2	1	2	1	1	3	8	2	10	2	16	2	1	3	1					1	1		1	1	2
167	1	40	2	180	4	75	4	23.1	2	1	4	1	1	5	10	2	9	2	12	1	2	1	1					1	1		1	1	2
169	1	29	1	172	3	75	4	25.4	3	3	1	1	1	2	9	2	6	1	12	1	3	3	1					1	1	4	4	2	2
170	1	22	1	171	3	54	2	18.5	1	1	2	2	1	3	8	2	6	1	13	1	4	2	1					1	1	1	3	2	1
171	1	22	1	175	3	60	3	19.6	2	1	2	1	3	5	9	2	7	1	12	1	1	4	2	5	2	1	40	3	8		1	1	2
172	1	28	1	170	3	60	3	20.8	2	1	2	2	2	5	8	2	7	1	15	1	4	2	1					1	1	4	4	2	3
174	1	28	1	170	3	60	3	20.8	2	1	2	1	1	2	6	1	3	1	24	2	1	2	1					1	1		1	1	4
176	1	26	1	170	3	60	3	20.8	2	3	1	2	2	3	9	2	5	1	24	2	4	2	1					1	1	1	4	2	3
178	1	28	1	168	2	70	4	24.8	2	1	1	1	1	1	3	1	11	2	18	2	2	4	1					1	1		1	1	4
179	1	27	1	175	3	62	3	20.2	2	1	1	1	1	3	3	1	12	2	23	2	1	2	1					1	1		1	1	4
180	1	26	1	160	2	50	2	19.5	2	2	3	1	1	4	10	2	3	1	7	1	5	3	1					1	1		1	1	4
181	1	27	1	160	2	55	2	21.5	2	1	1	1	1	3	9	2	7	1	14	1	1	1	1					1	1		1	1	2
182	1	27	1	178	3	92	5	29	3	1	2	1	1	5	9	2	5	1	12	1	3	2	1					1	1	2	3	2	5
184	1	33	1	178	3	80	5	25.2	3	3	4	1	1	2	7	1	6	1	14	1	4	3	1					1	1		1	1	2
188	1	35	1	175	3	60	3	19.6	2	3	4	1	1	2	7	1	8	2	21	2	1	1	1					1	1		1	1	2
189	1	27	1	167	2	46	1	16.5	1	1	1	1	1	2	9	2	6	1	18	2	7	3	1					1	1		1	1	4
190	1	47	2	174	3	74	4	24.4	2	2	4	1	1	3	3	1	11	2	22	2	1	1	1					1	1		1	1	3
191	1	37	1	170	3	70	4	24.2	2	2	2	1	2	4	7	1	7	1	14	1	4	3	1					1	1	4	3	2	3
192	1	31	1	179	3	65	3	20.3	2	2	4	1	1	3	9	2	6	1	12	1	2	1	1					1	1		1	1	1
193	1	32	1	178	3	70	4	22.1	2	1	2	1	1	2	9	2	12	2	24	2	7	4	1					1	1		1	1	5
194	1	28	1	172	3	67	3	22.6	2	1	1	1	1	3	9	2	6	1	18	2	1	1	1					1	1		1	1	2
196	1	22	1	178	3	62	3	19.6	2	2	2	1	1	2	8	2	9	2	17	2	4	2	1					1	1	2	3	2	2
197	1	25	1	190	4	85	5	23.5	2	2	1	1	1	3	11	2	6	1	10	1	2	3	1					1	1		1	1	4
199	1	26	1	174	3	64	3	21.1	2	1	2	1	1	1	12	2	3	1	6	1	2	1	1					1	1		1	1	1
200	1	33	1	165	2	65	3	23.9	2	1	4	1	1	3	9	2	6	1	12	1	1	1	1					1	1		1	1	2
201	1	34	1	168	2	64	3	22.7	2	2	3	1	1	3	6	1	9	2	18	2	1	1	2	2	3	1	3	2	2		1	1	1
204	1	25	1	185	4	75	4	21.9	2	1	1	1	1	2	10	2	5	1	10	1	4	2	1					1	1	3	3	2	2
205	1	24	1	178	3	71	4	22.4	2	1	1	1	1	4	8	2	5	1	12	1	4	2	1					1	1	2	3	2	2
206	1	46	2	170	3	70	4	24.2	2	2	4	1	1	3	8	2	5	1	14	1	4	4	1					1	1		1	1	5
208	1	39	1	165	2	56	2	20.6	2	2	4	1	1	2	8	2	6	1	17	2	3	2	1					1	1		1	1	4
210	1	20	1	178	3	58	2	18.3	1	1	1	1	1	1	3	1	12	2	24	2	1	4	1					1	1		1	1	5
211	1	25	1	168	2	55	2	19.5	2	1	4	1	1	2	9	2	6	1	24	2	1	1	2	2	1	1	20	2	6		1	1	1
212	1	21	1	170	3	80	5	27.7	3	1	1	2	2	3	11	2	3	1	12	1	3	2	1					1	1		1	1	1
213	1	29	1	169	2	49	1	17.2	1	2	2	1	3	1	6	1	6	1	11	1	5	2	1					1	1		1	1	1
214	1	39	1	170	3	66	3	22.8	2	2	2	1	1	2	8	2	6	1	12	1	3	2	1					1	1		1	1	2
215	1	27	1	170	3	50	2	17.3	1	1	3	1	1	2	3	1	3	1	6	1	1	1	1					1	1		1	1	1
217	1	29	1	170	3	64	3	22.1	2	2	1	1	1	3	7	1	8	2	17	2	3	2	1					1	1		1	1	2
218	1	23	1	187	4	81	5	23.2	2	2	2	1	1	4	6	1	8	2	20	2	4	2	1					1	1	4	4	2	4
220	1	32	1	176	3	75	4	24.2	2	1	4	1	1	2	6	1	9	2	18	2	1	1	1					1	1		1	1	2
221	1	25	1	178	3	70	4	22.1	2	1	3	1	2	3	3	1	12	2	24	2	3	3	1					1	1		1	1	3
223	1	38	1	169	2	64	3	22.4	2	2	4	1	1	5	3	1	12	2	24	2	1	1	1					1	1		1	1	1
224	1	33	1	180	4	80	5	24.7	2	2	3	1	1	1	4	1	12	2	18	2	4	3	1					1	1		1	1	2
228	1	27	1	168	2	57	2	20.2	2	1	1	1	1	2	8	2	6	1	12	1	1	2	1					1	1		1	1	1
229	1	27	1	175	3	70	4	22.9	2	1	3	1	2	4	12	2	3	1	6	1	4	2	1					1	1	3	2	1	3
230	1	47	2	169	2	60	3	21	2	2	4	1	1	3	7	1	9	2	16	2	1	1	1					1	1		1	1	1
231	1	26	1	177	3	60	3	19.2	2	1	1	1	3	3	9	2	9	2	18	2	1	3	2	5	4	1	15	2	5		1	1	1
232	1	24	1	170	3	59	2	20.4	2	1	1	1	3	3	9	2	7	1	14	1	2	2	1					1	1	3	2	1	2
234	1	23	1	163	2	70	4	26.3	3	1	1	2	1	1	9	2	6	1	9	1	7	3	1					1	1		1	1	3
235	1	25	1	168	2	59	2	20.9	2	1	3	1	1	1	5	1	7	1	16	2	2	2	2	2	1	1	3	2	2		1	1	1
236	1	25	1	175	3	53	2	17.3	1	2	3	1	1	5	9	2	6	1	11	1	4	2	1					1	1		1	1	1
237	1	35	1	175	3	72	4	23.5	2	1	2	1	1	3	7	1	8	2	14	1	3	2	1					1	1		1	1	2
238	1	26	1	171	3	65	3	22.2	2	1	2	1	1	2	8	2	9	2	16	2	1	3	1					1	1		1	1	3
239	1	25	1	174	3	60	3	19.8	2	2	2	1	1	4	10	2	7	1	11	1	7	2	1					1	1		1	1	4
240	1	41	2	168	2	71	4	25.2	3	1	4	1	1	4	4	1	11	2	22	2	1	4	1					1	1		1	1	2
241	1	32	1	169	2	56	2	19.6	2	1	2	1	2	5	7	1	7	1	15	1	3	1	1					1	1	3	3	2	2
242	1	30	1	160	2	70	4	27.3	3	1	2	1	2	2	6	1	12	2	21	2	4	3	1					1	1	3	3	2	2
243	1	22	1	175	3	60	3	19.6	2	1	4	1	2	1	10	2	6	1	11	1	2	2	2	3	3	2	40	3	8		1	1	3
244	1	22	1	170	3	50	2	17.3	1	1	4	1	2	5	3	1	12	2	24	2	1	1	1					1	1		1	1	1
245	1	21	1	164	2	60	3	22.3	2	1	3	2	2	1	9	2	6	1	12	1	1	1	1					1	1		1	1	1
246	1	26	1	180	4	80	5	24.7	2	2	2	1	1	3	8	2	6	1	17	2	1	3	1					1	1	5	3	2	3
250	1	32	1	173	3	65	3	21.7	2	2	2	1	2	2	9	2	8	2	14	1	7	2	1					1	1		1	1	2
252	1	28	1	167	2	71	4	25.5	3	1	1	1	1	3	3	1	12	2	15	1	1	1	1					1	1		1	1	2
253	1	41	2	173	3	100	5	33.4	3	2	4	1	1	2	8	2	6	1	18	2	2	4	1					1	1		1	1	1
255	1	22	1	173	3	80	5	26.7	3	2	3	2	1	1	3	1	12	2	24	2	1	4	1					1	1		1	1	5
257	1	29	1	162	2	55	2	21	2	1	2	1	2	4	10	2	6	1	12	1	1	4	1					1	1		1	1	1
259	1	25	1	167	2	66	3	23.7	2	1	4	1	1	2	8	2	8	2	16	2	3	1	1					1	1		1	1	2
260	1	25	1	180	4	78	4	24.1	2	1	3	1	1	2	8	2	6	1	16	2	1	1	1					1	1	1	2	1	2
261	1	27	1	190	4	75	4	20.8	2	1	3	2	1	3	10	2	5	1	14	1	1	4	1					1	1		1	1	1
262	1	34	1	180	4	85	5	26.2	3	1	3	1	1	3	6	1	8	2	17	2	1	1	1					1	1		1	1	3
263	1	24	1	165	2	55	2	20.2	2	2	2	1	2	3	10	2	7	1	12	1	4	2	1					1	1	4	3	2	4
265	1	26	1	168	2	50	2	17.7	1	1	1	1	1	1	6	1	9	2	18	2	1	1	1					1	1		1	1	1
266	1	23	1	173	3	62	3	20.7	2	1	1	1	3	5	12	2	10	2	16	2	1	1	1					1	1		1	1	1
267	1	39	1	170	3	65	3	22.5	2	1	2	1	2	5	7	1	6	1	13	1	3	2	1					1	1		1	1	2
268	1	25	1	158	1	50	2	20	2	2	2	1	1	3	8	2	6	1	14	1	4	2	1					1	1	2	2	1	3
269	1	59	3	172	3	70	4	23.7	2	1	4	1	1	2	6	1	9	2	24	2	1	1	1					1	1		1	1	1
272	1	25	1	170	3	58	2	20.1	2	1	4	1	1	4	10	2	6	1	15	1	7	2	1					1	1		1	1	1
273	1	25	1	168	2	55	2	19.5	2	1	4	1	1	5	6	1	7	1	24	2	1	1	2	2	1	1	20	2	6		1	1	1
274	1	28	1	173	3	70	4	23.4	2	3	1	1	1	3	9	2	9	2	15	1	2	1	1					1	1		1	1	3
275	1	45	2	155	1	55	2	22.9	2	2	2	2	2	4	8	2	8	2	12	1	4	3	1					1	1		1	1	3
277	1	27	1	176	3	71	4	22.9	2	1	1	1	1	3	6	1	6	1	16	2	3	2	1					1	1	4	3	2	3
278	1	45	2	183	4	90	5	26.9	3	1	2	1	1	3	3	1	12	2	18	2	1	1	1					1	1		1	1	3
279	1	30	1	158	1	47	1	18.8	2	1	2	1	1	5	9	2	6	1	14	1	1	1	1					1	1		1	1	2
280	1	25	1	169	2	65	3	22.8	2	1	4	1	1	3	7	1	6	1	11	1	1	2	1					1	1		1	1	1
282	1	28	1	172	3	72	4	24.3	2	3	2	1	3	4	5	1	10	2	17	2	1	4	1					1	1		1	1	4
288	1	28	1	168	2	65	3	23	2	1	3	1	1	3	7	1	6	1	18	2	1	2	1					1	1		1	1	4
290	1	24	1	175	3	60	3	19.6	2	1	2	2	2	4	10	2	8	2	15	1	4	3	1					1	1		1	1	4
291	1	33	1	165	2	57	2	20.9	2	1	2	1	2	2	5	1	11	2	18	2	1	2	1					1	1		1	1	1
293	1	38	1	171	3	68	3	23.3	2	1	3	1	1	2	7	1	6	1	13	1	1	2	1					1	1		1	1	2
294	1	49	2	169	2	56	2	19.6	2	1	4	1	1	3	3	1	12	2	21	2	5	4	1					1	1		1	1	4
295	1	38	1	170	3	70	4	24.2	2	1	4	1	1	1	3	1	12	2	24	2	1	4	1					1	1		1	1	1
296	1	29	1	196	4	105	5	27.3	3	1	1	1	1	1	12	2	3	1	6	1	7	1	1					1	1		1	1	1
297	1	36	1	180	4	72	4	22.2	2	2	4	1	2	5	11	2	5	1	11	1	7	2	1					1	1		1	1	2
299	1	37	1	186	4	86	5	24.9	2	2	4	1	1	2	9	2	10	2	17	2	5	2	1					1	1		1	1	1
300	1	33	1	165	2	65	3	23.9	2	1	4	1	1	5	9	2	6	1	12	1	1	1	1					1	1		1	1	2
301	1	42	2	176	3	68	3	22	2	3	4	1	1	5	8	2	8	2	16	2	7	1	1					1	1		1	1	1
303	1	30	1	173	3	65	3	21.7	2	1	3	2	1	1	6	1	9	2	18	2	1	2	1					1	1		1	1	1
306	1	28	1	170	3	60	3	20.8	2	1	2	1	1	2	7	1	6	1	24	2	1	1	1					1	1		1	1	4
309	1	30	1	175	3	95	5	31	3	2	4	1	1	3	10	2	4	1	18	2	1	2	1					1	1		1	1	1
312	1	29	1	173	3	60	3	20	2	1	3	1	1	1	9	2	9	2	15	1	2	1	1					1	1		1	1	2
313	1	25	1	180	4	71	4	21.9	2	2	3	1	2	4	9	2	6	1	10	1	5	2	1					1	1	3	3	2	2
316	1	21	1	174	3	54	2	17.8	1	1	3	2	2	1	3	1	12	2	24	2	1	1	1					1	1		1	1	2
317	1	23	1	152	1	85	5	36.8	3	1	3	2	2	3	5	1	9	2	18	2	3	2	1					1	1	5	4	2	1
319	1	44	2	170	3	63	3	21.8	2	1	2	1	1	2	9	2	6	1	18	2	1	4	1					1	1		1	1	1
320	1	48	2	180	4	64	3	19.8	2	1	4	1	1	3	6	1	9	2	17	2	4	1	1					1	1		1	1	1
321	1	29	1	169	2	57	2	20	2	3	1	1	1	2	9	2	8	2	18	2	1	3	1					1	1		1	1	1
322	1	33	1	172	3	60	3	20.3	2	1	2	1	1	5	10	2	6	1	18	2	3	3	1					1	1		1	1	2
323	1	24	1	157	1	45	1	18.3	1	1	1	2	3	3	8	2	6	1	18	2	1	3	1					1	1		1	1	1
325	1	25	1	166	2	50	2	18.1	1	1	3	1	2	1	9	2	5	1	21	2	1	4	1					1	1		1	1	1
326	1	35	1	170	3	52	2	18	1	1	2	1	1	3	10	2	7	1	17	2	4	3	1					1	1		1	1	5
327	1	24	1	165	2	50	2	18.4	1	1	4	2	2	1	9	2	6	1	13	1	3	2	1					1	1		1	1	1
328	1	29	1	180	4	65	3	20.1	2	3	1	1	3	5	11	2	9	2	18	2	2	2	1					1	1		1	1	2
329	1	26	1	170	3	55	2	19	2	2	2	1	2	4	3	1	7	1	15	1	5	3	1					1	1	3	3	2	2
330	1	43	2	160	2	72	4	28.1	3	2	2	1	1	1	12	2	3	1	6	1	4	2	1					1	1		1	1	3
331	1	28	1	164	2	60	3	22.3	2	1	1	2	1	2	6	1	11	2	21	2	1	2	1					1	1		1	1	1
332	1	29	1	172	3	70	4	23.7	2	1	1	1	1	1	9	2	6	1	18	2	1	1	1					1	1		1	1	3
333	1	49	2	174	3	73	4	24.1	2	2	4	1	1	2	9	2	6	1	12	1	2	1	1					1	1		1	1	1
335	1	26	1	185	4	70	4	20.5	2	1	2	1	2	1	3	1	11	2	18	2	3	1	1					1	1		1	1	2
336	1	39	1	165	2	63	3	23.1	2	1	4	1	1	4	4	1	8	2	17	2	3	2	1					1	1		1	1	2
337	1	35	1	163	2	63	3	23.7	2	1	4	1	1	2	9	2	6	1	12	1	1	1	1					1	1		1	1	4
339	1	60	4	160	2	59	2	23	2	3	2	1	1	5	9	2	6	1	18	2	1	3	1					1	1		1	1	2
340	1	28	1	173	3	70	4	23.4	2	3	1	1	1	3	9	2	6	1	12	1	1	4	1					1	1		1	1	3
341	1	27	1	171	3	67	3	22.9	2	1	2	1	3	2	9	2	6	1	18	2	1	3	1					1	1		1	1	4
345	1	34	1	170	3	70	4	24.2	2	2	4	1	1	2	9	2	4	1	18	2	1	1	1					1	1		1	1	1
346	1	26	1	168	2	74	4	26.2	3	3	3	1	1	5	11	2	8	2	10	1	2	3	1					1	1		1	1	1
348	1	21	1	165	2	50	2	18.4	1	1	3	1	1	4	11	2	5	1	18	2	2	4	2	2	1	1	10	2	4		1	1	4
349	1	34	1	170	3	68	3	23.5	2	2	4	1	1	3	9	2	6	1	18	2	1	1	1					1	1		1	1	2
351	1	36	1	175	3	60	3	19.6	2	2	2	1	1	3	6	1	10	2	15	1	3	2	1					1	1		1	1	1
352	1	37	1	160	2	52	2	20.3	2	1	2	1	2	2	12	2	5	1	15	1	7	2	1					1	1		1	1	4
353	1	34	1	168	2	58	2	20.5	2	2	2	1	1	5	3	1	12	2	24	2	1	1	1					1	1		1	1	1
354	1	27	1	165	2	60	3	22	2	2	4	2	1	1	7	1	8	2	24	2	3	2	1					1	1		1	1	3
355	1	38	1	185	4	60	3	17.5	1	2	4	1	1	1	8	2	7	1	14	1	1	4	1					1	1		1	1	1
356	1	26	1	175	3	70	4	22.9	2	2	1	1	1	3	6	1	6	1	18	2	1	2	1					1	1		1	1	1
359	1	44	2	165	2	75	4	27.5	3	2	4	1	1	3	7	1	6	1	12	1	1	1	1					1	1		1	1	1
360	1	24	1	170	3	60	3	20.8	2	2	3	1	2	4	3	1	12	2	24	2	4	2	1					1	1		1	1	2
361	1	37	1	174	3	60	3	19.8	2	1	3	1	1	4	7	1	6	1	19	2	1	1	1					1	1		1	1	1
362	1	26	1	175	3	93	5	30.4	3	1	2	1	1	4	7	1	7	1	16	2	1	3	1					1	1		1	1	2
363	1	25	1	175	3	65	3	21.2	2	1	1	1	2	3	12	2	5	1	9	1	7	3	1					1	1	4	4	2	3
365	1	27	1	167	2	67	3	24	2	1	4	1	1	2	10	2	7	1	11	1	2	2	1					1	1		1	1	1
366	1	41	2	170	3	96	5	33.2	3	2	2	1	1	2	7	1	9	2	18	2	3	2	1					1	1		1	1	1
367	1	22	1	167	2	63	3	22.6	2	1	1	2	2	3	8	2	8	2	12	1	4	3	3	4	1	2	7	2	3	4	3	2	2
370	1	38	1	173	3	83	5	27.7	3	2	4	1	1	5	7	1	9	2	18	2	1	3	1					1	1		1	1	2
371	1	23	1	155	1	50	2	20.8	2	2	2	2	2	3	9	2	6	1	14	1	4	2	3	3	2	2	10	2	4	2	3	2	3
372	1	36	1	168	2	60	3	21.3	2	2	2	1	1	1	3	1	12	2	24	2	2	1	1					1	1		1	1	1
373	1	34	1	170	3	60	3	20.8	2	2	4	1	1	4	8	2	9	2	14	1	3	2	1					1	1		1	1	2
377	1	39	1	172	3	67	3	22.6	2	1	3	1	1	5	8	2	8	2	17	2	1	1	1					1	1		1	1	1
380	1	30	1	169	2	63	3	22.1	2	2	3	1	1	2	7	1	6	1	14	1	2	2	1					1	1		1	1	1
381	1	29	1	175	3	60	3	19.6	2	1	1	1	1	3	3	1	5	1	21	2	1	2	1					1	1		1	1	3
382	1	44	2	171	3	52	2	17.8	1	2	4	1	1	3	4	1	9	2	18	2	4	4	1					1	1		1	1	5
383	1	47	2	169	2	60	3	21	2	2	4	1	1	3	7	1	9	2	16	2	1	1	1					1	1		1	1	1
384	1	39	1	165	2	77	4	28.3	3	1	4	1	1	5	12	2	12	2	24	2	1	3	1					1	1		1	1	5
385	1	25	1	160	2	50	2	19.5	2	1	2	1	2	4	11	2	3	1	7	1	4	3	1					1	1		1	1	3
387	1	26	1	173	3	70	4	23.4	2	1	4	1	1	1	12	2	3	1	8	1	3	2	1					1	1		1	1	2
389	1	39	1	174	3	65	3	21.5	2	3	4	1	1	5	5	1	6	1	12	1	1	1	1					1	1		1	1	3
390	1	29	1	165	2	48	1	17.6	1	1	3	1	1	1	3	1	12	2	24	2	1	2	1					1	1		1	1	3
391	1	39	1	170	3	65	3	22.5	2	1	2	1	1	4	10	2	5	1	13	1	4	2	1					1	1	3	3	2	2
392	1	46	2	177	3	85	5	27.1	3	1	4	1	1	5	9	2	6	1	12	1	2	1	1					1	1		1	1	1
393	1	24	1	174	3	67	3	22.1	2	1	3	1	1	3	8	2	5	1	14	1	1	2	1					1	1		1	1	1
394	1	24	1	173	3	62	3	20.7	2	1	4	1	1	3	8	2	7	1	14	1	1	2	1					1	1		1	1	1
396	1	28	1	171	3	62	3	21.2	2	2	3	1	1	1	10	2	6	1	15	1	3	2	3	1	1	2	6	2	3		1	1	2
397	1	33	1	162	2	50	2	19.1	2	3	4	1	1	4	7	1	9	2	17	2	1	3	1					1	1		1	1	1
398	1	26	1	180	4	70	4	21.6	2	2	2	1	2	2	7	1	6	1	15	1	3	2	1					1	1	2	3	2	2
400	1	41	2	163	2	58	2	21.8	2	2	4	1	1	4	7	1	8	2	17	2	1	2	1					1	1		1	1	2
401	1	25	1	169	2	53	2	18.6	2	1	1	1	1	3	6	1	7	1	12	1	1	2	1					1	1		1	1	2
402	1	33	1	168	2	62	3	22	2	1	2	1	1	5	12	2	12	2	24	2	4	4	1					1	1		1	1	1
404	1	29	1	173	3	69	3	23.1	2	1	1	1	1	4	6	1	9	2	18	2	1	4	1					1	1		1	1	1
405	1	37	1	175	3	65	3	21.2	2	2	4	1	1	1	7	1	7	1	17	2	5	3	1					1	1		1	1	4
406	1	28	1	182	4	69	3	20.8	2	2	4	1	1	1	4	1	9	2	19	2	1	4	1					1	1		1	1	4
407	1	26	1	170	3	65	3	22.5	2	2	2	1	1	3	8	2	8	2	15	1	7	3	1					1	1	5	4	2	3
408	1	35	1	170	3	60	3	20.8	2	2	4	1	1	3	9	2	9	2	15	1	2	1	1					1	1		1	1	1
409	1	21	1	175	3	49	1	16	1	1	1	1	2	2	9	2	5	1	13	1	3	2	1					1	1	3	3	2	2
410	1	40	2	181	4	80	5	24.4	2	3	2	1	2	4	8	2	7	1	12	1	1	1	1					1	1		1	1	3
411	1	38	1	180	4	78	4	24.1	2	2	4	1	1	4	12	2	3	1	24	2	4	3	1					1	1		1	1	2
412	1	34	1	162	2	61	3	23.2	2	3	4	1	1	5	9	2	6	1	17	2	5	3	1					1	1		1	1	1
417	1	28	1	172	3	67	3	22.6	2	1	1	1	1	3	9	2	7	1	18	2	1	1	1					1	1		1	1	2
419	1	30	1	169	2	66	3	23.1	2	1	3	1	1	2	3	1	12	2	18	2	1	3	1					1	1		1	1	2
420	1	29	1	180	4	57	2	17.6	1	2	3	1	1	5	3	1	12	2	21	2	1	2	1					1	1		1	1	1
421	1	25	1	170	3	65	3	22.5	2	1	1	1	1	1	4	1	6	1	6	1	3	2	1					1	1		1	1	2
422	1	31	1	175	3	65	3	21.2	2	1	4	1	1	5	9	2	6	1	18	2	1	1	1					1	1		1	1	2
423	1	35	1	178	3	84	5	26.5	3	1	3	1	1	4	8	2	8	2	15	1	1	2	1					1	1		1	1	2
424	1	39	1	176	3	78	4	25.2	3	2	2	1	1	4	8	2	7	1	14	1	2	2	1					1	1		1	1	1
426	1	26	1	168	2	55	2	19.5	2	2	1	1	1	3	9	2	6	1	12	1	1	3	2	1	1	1	3	2	2		1	1	1
427	1	26	1	163	2	48	1	18.1	1	1	2	1	1	5	3	1	10	2	13	1	2	2	1					1	1		1	1	3
428	1	33	1	170	3	65	3	22.5	2	1	2	2	2	5	8	2	9	2	18	2	3	3	1					1	1		1	1	3
429	1	44	2	170	3	74	4	25.6	3	1	4	1	1	3	9	2	8	2	24	2	1	1	1					1	1		1	1	1
430	1	23	1	173	3	66	3	22.1	2	1	1	1	3	2	4	1	9	2	14	1	5	4	3	5	5	1	30	3	8		1	1	1
432	1	32	1	174	3	69	3	22.8	2	2	4	1	1	1	9	2	7	1	13	1	3	3	1					1	1		1	1	3
433	1	43	2	165	2	51	2	18.7	2	3	2	1	1	5	9	2	6	1	24	2	4	3	1					1	1		1	1	1
434	1	20	1	170	3	60	3	20.8	2	1	3	2	2	2	7	1	8	2	15	1	3	3	1					1	1	4	3	2	3
436	1	26	1	165	2	60	3	22	2	1	2	1	2	3	9	2	7	1	18	2	5	3	1					1	1	3	3	2	2
437	1	52	3	170	3	61	3	21.1	2	1	4	1	1	1	12	2	3	1	6	1	3	1	1					1	1		1	1	2
438	1	27	1	177	3	62	3	19.8	2	1	2	1	1	3	7	1	8	2	14	1	5	4	1					1	1		1	1	3
440	1	39	1	180	4	75	4	23.1	2	1	4	2	2	3	9	2	10	2	14	1	3	2	1					1	1	4	3	2	3
442	1	36	1	172	3	75	4	25.4	3	1	3	1	2	3	10	2	5	1	11	1	4	2	1					1	1	3	3	2	2
443	1	29	1	168	2	60	3	21.3	2	1	1	1	1	4	6	1	7	1	14	1	1	3	1					1	1		1	1	2
445	1	50	3	176	3	95	5	30.7	3	2	4	1	1	3	8	2	8	2	16	2	3	2	1					1	1		1	1	2
446	1	33	1	173	3	65	3	21.7	2	1	3	1	1	4	8	2	7	1	13	1	1	2	2	1	1	1	5	2	3		1	1	1
448	1	23	1	170	3	53	2	18.3	1	1	1	1	1	3	7	1	8	2	14	1	1	2	1					1	1		1	1	1
449	1	23	1	174	3	75	4	24.8	2	2	2	1	3	1	6	1	9	2	16	2	1	1	1					1	1		1	1	2
450	1	22	1	170	3	58	2	20.1	2	1	1	2	2	3	12	2	3	1	6	1	4	2	1					1	1	3	3	2	2
451	1	41	2	170	3	60	3	20.8	2	3	4	1	1	1	9	2	6	1	12	1	1	1	1					1	1		1	1	1
452	1	29	1	167	2	64	3	22.9	2	1	1	1	1	5	12	2	6	1	14	1	2	1	1					1	1		1	1	1
453	1	28	1	170	3	96	5	33.2	3	1	2	1	2	4	3	1	12	2	18	2	4	1	1					1	1	5	2	1	1
454	1	41	2	175	3	65	3	21.2	2	1	2	1	1	1	8	2	8	2	16	2	1	2	1					1	1		1	1	1
456	1	24	1	169	2	53	2	18.6	2	1	3	2	2	5	7	1	8	2	20	2	5	2	1					1	1	1	4	2	4
457	1	34	1	175	3	68	3	22.2	2	3	2	1	2	2	6	1	10	2	16	2	5	2	1					1	1		1	1	2
459	1	38	1	167	2	65	3	23.3	2	2	4	1	1	2	9	2	6	1	13	1	1	1	1					1	1		1	1	1
460	1	22	1	178	3	70	4	22.1	2	1	3	1	2	4	11	2	6	1	11	1	4	3	1					1	1	4	3	2	4
461	1	38	1	183	4	82	5	24.5	2	2	4	1	1	2	7	1	7	1	15	1	3	2	4	3	2	3	6	2	3		1	1	1
462	1	34	1	171	3	63	3	21.5	2	1	2	1	3	2	5	1	10	2	20	2	7	2	1					1	1		1	1	3
465	1	33	1	160	2	52	2	20.3	2	2	4	1	1	4	3	1	12	2	24	2	1	1	1					1	1		1	1	3
466	1	53	3	170	3	70	4	24.2	2	3	4	1	1	2	6	1	9	2	18	2	1	4	1					1	1		1	1	1
468	1	28	1	165	2	93	5	34.2	3	3	2	1	1	4	6	1	7	1	15	1	4	2	1					1	1	3	2	1	1
470	1	23	1	178	3	70	4	22.1	2	1	1	1	1	2	11	2	4	1	12	1	3	1	1					1	1		1	1	1
472	1	47	2	170	3	76	4	26.3	3	2	4	1	1	3	8	2	7	1	16	2	3	1	1					1	1		1	1	2
473	1	22	1	155	1	58	2	24.1	2	2	1	1	1	1	11	2	3	1	7	1	2	2	1					1	1		1	1	1
474	1	34	1	169	2	61	3	21.4	2	1	2	1	1	3	12	2	3	1	6	1	2	1	4	1	4	5	30	3	8		1	1	5
477	1	25	1	170	3	100	5	34.6	3	1	1	1	1	1	6	1	9	2	19	2	1	3	1					1	1	1	3	2	3
479	1	25	1	168	2	75	4	26.6	3	2	1	1	1	3	8	2	6	1	13	1	1	1	2	3	4	2	20	2	6		1	1	1
480	1	27	1	170	3	68	3	23.5	2	1	3	1	1	2	8	2	5	1	17	2	5	3	2	2	2	1	15	2	5		1	1	3
481	1	25	1	164	2	57	2	21.2	2	1	4	1	2	2	7	1	7	1	14	1	4	2	1					1	1	6	3	2	3
482	1	33	1	168	2	73	4	25.9	3	2	4	1	1	5	11	2	5	1	13	1	1	1	1					1	1		1	1	1
483	1	28	1	176	3	65	3	21	2	3	2	1	3	5	4	1	5	1	15	1	1	4	1					1	1		1	1	2
484	1	43	2	170	3	70	4	24.2	2	3	4	1	1	2	9	2	6	1	15	1	1	3	1					1	1		1	1	2
485	1	31	1	175	3	82	5	26.8	3	2	3	1	1	3	6	1	5	1	17	2	1	1	2	2	1	1	4	2	2		1	1	3
487	1	27	1	169	2	80	5	28	3	2	3	1	1	3	9	2	7	1	11	1	1	1	4	3	1	4	30	2	8		1	1	2
488	1	38	1	189	4	90	5	25.2	3	2	4	2	2	5	10	2	8	2	16	2	5	3	1					1	1	5	3	2	3
489	1	28	1	168	2	60	3	21.3	2	1	1	1	3	3	3	1	12	2	15	1	1	1	1					1	1		1	1	1
491	1	43	2	160	2	72	4	28.1	3	2	2	1	1	1	12	2	3	1	6	1	4	3	1					1	1		1	1	2
492	1	35	1	168	2	55	2	19.5	2	1	2	1	1	2	4	1	12	2	15	1	1	1	1					1	1		1	1	1
493	1	31	1	170	3	68	3	23.5	2	2	2	1	1	2	11	2	7	1	12	1	3	2	1					1	1	3	3	2	3
494	1	48	2	175	3	75	4	24.5	2	2	2	1	3	5	9	2	6	1	14	1	1	4	1					1	1		1	1	2
497	1	49	2	165	2	65	3	23.9	2	3	4	1	1	3	9	2	6	1	13	1	1	2	1					1	1		1	1	4
498	1	25	1	162	2	58	2	22.1	2	1	1	1	1	4	9	2	6	1	18	2	2	1	1					1	1		1	1	1
499	1	31	1	175	3	65	3	21.2	2	1	2	1	2	2	10	2	4	1	8	1	4	2	1					1	1	2	3	2	1
500	1	47	2	174	3	68	3	22.5	2	2	4	1	1	3	8	2	7	1	19	2	1	4	2	2	1	1	25	2	7		1	1	2
501	1	38	1	179	3	76	4	23.7	2	2	4	1	1	1	9	2	7	1	11	1	7	3	1					1	1		1	1	3
502	1	21	1	174	3	63	3	20.8	2	1	2	1	2	5	10	2	5	1	10	1	3	2	1					1	1		1	1	3
503	1	39	1	182	4	90	5	27.2	3	2	2	1	1	5	11	2	4	1	10	1	3	2	1					1	1	3	2	1	2
504	1	33	1	164	2	66	3	24.5	2	1	2	1	3	1	5	1	10	2	20	2	5	3	1					1	1		1	1	2
506	1	47	2	167	2	61	3	21.9	2	1	4	1	1	5	3	1	12	2	24	2	1	1	1					1	1		1	1	1
509	1	42	2	169	2	74	4	25.9	3	3	2	1	1	4	6	1	7	1	17	2	1	3	1					1	1		1	1	4
510	1	26	1	168	2	60	3	21.3	2	1	1	1	2	3	10	2	6	1	13	1	4	2	3	5	3	3	10	2	4	2	4	2	3
511	1	47	2	163	2	63	3	23.7	2	1	2	1	1	2	6	1	6	1	11	1	1	3	1					1	1		1	1	4
516	1	46	2	160	2	65	3	25.4	3	3	4	2	1	2	8	2	6	1	13	1	1	4	1					1	1		1	1	3
517	1	31	1	180	4	77	4	23.8	2	1	4	1	1	1	9	2	6	1	12	1	2	1	1					1	1		1	1	1
520	1	29	1	175	3	82	5	26.8	3	1	3	1	1	3	8	2	7	1	15	1	3	3	1					1	1	1	3	2	3
521	1	39	1	175	3	68	3	22.2	2	2	4	1	1	3	10	2	6	1	17	2	7	2	4	2	1	2	20	2	6		1	1	1
522	1	23	1	165	2	55	2	20.2	2	2	3	1	1	5	9	2	5	1	9	1	5	4	1					1	1		1	1	3
523	1	27	1	167	2	65	3	23.3	2	1	1	1	1	5	10	2	6	1	10	1	1	1	1					1	1		1	1	1
524	1	32	1	163	2	72	4	27.1	3	3	4	1	1	1	6	1	9	2	24	2	1	1	1					1	1		1	1	1
525	1	21	1	168	2	70	4	24.8	2	1	4	1	2	2	8	2	9	2	16	2	4	2	1					1	1	3	3	2	3
526	1	24	1	175	3	65	3	21.2	2	1	4	1	1	3	12	2	3	1	6	1	2	1	1					1	1		1	1	1
527	1	28	1	168	2	59	2	20.9	2	1	1	1	1	3	7	1	7	1	11	1	1	1	1					1	1		1	1	4
528	1	35	1	180	4	90	5	27.8	3	1	4	1	1	4	9	2	6	1	19	2	7	3	4	3	1	3	40	3	8		1	1	1
529	1	33	1	176	3	77	4	24.9	2	2	4	1	1	4	3	1	10	2	12	1	1	1	1					1	1		1	1	2
530	1	26	1	165	2	54	2	19.8	2	1	3	1	1	4	5	1	6	1	12	1	1	1	1					1	1		1	1	2
531	1	28	1	170	3	65	3	22.5	2	1	2	1	1	3	8	2	6	1	12	1	7	4	1					1	1		1	1	2
533	1	32	1	170	3	72	4	24.9	2	1	4	1	1	2	8	2	5	1	12	1	2	4	3	5	2	1	45	3	8		1	1	1
534	1	40	2	187	4	87	5	24.9	2	3	4	1	1	4	9	2	9	2	15	1	1	3	1					1	1		1	1	2
535	1	37	1	178	3	70	4	22.1	2	1	4	1	1	3	9	2	6	1	12	1	1	2	1					1	1		1	1	3
539	1	35	1	175	3	75	4	24.5	2	1	2	1	1	2	7	1	9	2	13	1	1	1	1					1	1		1	1	3
540	1	28	1	162	2	60	3	22.9	2	2	4	1	1	2	9	2	6	1	12	1	4	3	3	3	3	2	50	3	8		1	1	5
541	1	45	2	178	3	90	5	28.4	3	1	4	1	1	5	12	2	8	2	18	2	1	1	1					1	1		1	1	1
542	1	40	2	168	2	67	3	23.7	2	1	4	1	1	3	9	2	6	1	18	2	1	1	1					1	1		1	1	1
544	1	65	4	168	2	56	2	19.8	2	3	4	1	1	2	3	1	9	2	24	2	1	1	1					1	1		1	1	1
545	1	26	1	173	3	72	4	24.1	2	2	1	1	1	4	8	2	7	1	24	2	4	2	1					1	1		1	1	1
546	1	25	1	172	3	66	3	22.3	2	1	2	1	1	3	9	2	7	1	15	1	1	3	1					1	1		1	1	5
548	1	35	1	172	3	70	4	23.7	2	1	4	1	1	1	12	2	3	1	6	1	2	1	1					1	1	6	2	1	1
551	1	62	4	173	3	60	3	20	2	3	2	1	1	4	7	1	8	2	21	2	1	2	1					1	1		1	1	3
553	1	37	1	179	3	60	3	18.7	2	1	3	1	1	3	7	1	6	1	18	2	2	2	1					1	1		1	1	1
555	1	44	2	168	2	56	2	19.8	2	1	4	1	1	2	9	2	6	1	13	1	2	1	1					1	1		1	1	1
558	1	29	1	163	2	57	2	21.5	2	1	3	1	1	3	9	2	7	1	15	1	3	3	1					1	1	3	3	2	2
561	1	28	1	170	3	66	3	22.8	2	1	1	1	1	4	9	2	8	2	18	2	1	3	1					1	1		1	1	1
562	1	22	1	170	3	65	3	22.5	2	3	3	2	2	3	3	1	12	2	24	2	4	3	3	4	3	3	40	3	8	6	4	2	4
563	1	60	4	172	3	71	4	24	2	1	4	1	1	2	6	1	9	2	18	2	1	1	1					1	1		1	1	1
564	1	32	1	160	2	60	3	23.4	2	1	4	2	2	4	7	1	8	2	16	2	4	3	3	2	1	4	3	2	2	2	2	1	3
565	1	22	1	174	3	60	3	19.8	2	1	2	1	2	3	8	2	7	1	12	1	4	1	2	4	2	1	50	3	8	1	2	1	2
566	1	23	1	176	3	79	4	25.5	3	2	2	1	1	3	3	1	5	1	12	1	1	2	1					1	1		1	1	1
567	1	28	1	172	3	60	3	20.3	2	1	3	1	1	3	11	2	5	1	7	1	3	2	1					1	1		1	1	1
571	1	29	1	177	3	80	5	25.5	3	2	4	1	1	3	9	2	9	2	15	1	7	2	1					1	1	2	3	2	2
572	1	43	2	173	3	72	4	24.1	2	3	4	1	1	4	9	2	6	1	18	2	1	1	1					1	1		1	1	1
573	1	33	1	165	2	58	2	21.3	2	2	2	1	3	2	6	1	9	2	18	2	1	2	1					1	1		1	1	1
577	1	48	2	178	3	70	4	22.1	2	1	2	1	1	2	8	2	9	2	18	2	2	3	1					1	1		1	1	1
584	1	28	1	171	3	70	4	23.9	2	1	1	1	2	3	7	1	7	1	15	1	5	4	2	2	4	1	15	2	5		1	1	5
586	1	27	1	176	3	63	3	20.3	2	1	1	1	1	2	9	2	7	1	15	1	1	2	2	2	3	2	30	3	8		1	1	2
587	1	30	1	164	2	58	2	21.6	2	3	2	1	3	5	4	1	9	2	12	1	1	2	1					1	1		1	1	1
588	1	27	1	168	2	56	2	19.8	2	1	3	1	1	3	12	2	12	2	24	2	3	1	1					1	1		1	1	3
589	1	24	1	160	2	60	3	23.4	2	1	1	2	1	1	9	2	6	1	6	1	1	3	4	2	1	1	5	2	3		1	1	2
590	1	29	1	160	2	51	2	19.9	2	1	1	1	1	5	9	2	8	2	16	2	7	2	1					1	1		1	1	1
591	1	46	2	172	3	75	4	25.4	3	3	4	1	1	3	5	1	4	1	14	1	1	1	1					1	1		1	1	1
592	1	29	1	164	2	54	2	20.1	2	2	2	1	1	3	9	2	6	1	15	1	7	1	1					1	1		1	1	2
593	1	36	1	175	3	80	5	26.1	3	2	2	1	1	3	9	2	8	2	13	1	4	1	1					1	1		1	1	2
594	1	29	1	168	2	55	2	19.5	2	2	1	1	1	4	9	2	8	2	18	2	1	4	1					1	1		1	1	2
595	1	25	1	177	3	95	5	30.3	3	1	3	1	1	3	8	2	8	2	12	1	1	2	1					1	1		1	1	4
596	1	20	1	173	3	70	4	23.4	2	1	2	1	2	5	9	2	7	1	15	1	5	4	2	5	1	4	10	2	4	6	4	2	3
597	1	22	1	163	2	51	2	19.2	2	1	3	2	2	3	9	2	6	1	12	1	2	3	1					1	1		1	1	3
598	1	26	1	169	2	60	3	21	2	1	3	2	1	2	9	2	6	1	7	1	1	4	1					1	1		1	1	5
600	1	21	1	173	3	56	2	18.7	2	2	3	1	1	5	7	1	6	1	15	1	1	2	1					1	1		1	1	4
601	1	35	1	181	4	78	4	23.8	2	2	3	1	1	5	9	2	6	1	11	1	1	3	1					1	1		1	1	1
604	1	29	1	175	3	72	4	23.5	2	1	3	1	1	5	9	2	12	2	18	2	1	1	1					1	1		1	1	1
610	1	51	3	167	2	85	5	30.5	3	1	4	1	1	5	6	1	9	2	16	2	1	1	1					1	1		1	1	1
612	1	35	1	175	3	68	3	22.2	2	1	4	1	1	2	7	1	6	1	12	1	1	1	1					1	1		1	1	2
613	1	21	1	180	4	80	5	24.7	2	2	1	1	1	4	8	2	10	2	15	1	4	3	1					1	1	2	2	1	3
614	1	28	1	178	3	69	3	21.8	2	1	2	1	1	2	9	2	6	1	14	1	1	2	1					1	1		1	1	1
617	1	32	1	173	3	64	3	21.4	2	1	2	1	1	4	7	1	6	1	15	1	2	3	2	5	2	1	15	2	5		1	1	2
618	1	28	1	169	2	53	2	18.6	2	1	2	1	1	2	9	2	5	1	12	1	7	1	1					1	1		1	1	2
623	1	39	1	175	3	63	3	20.6	2	1	3	1	1	3	5	1	10	2	20	2	1	2	1					1	1		1	1	2
625	1	34	1	173	3	60	3	20	2	1	2	1	2	3	8	2	7	1	12	1	2	1	1					1	1		1	1	2
626	1	45	2	160	2	51	2	19.9	2	2	4	1	1	1	9	2	9	2	14	1	2	1	1					1	1		1	1	1
632	1	37	1	175	3	70	4	22.9	2	1	4	1	1	4	10	2	6	1	18	2	1	1	1					1	1		1	1	1
633	1	47	2	177	3	64	3	20.4	2	1	4	1	1	4	7	1	7	1	16	2	1	1	1					1	1		1	1	3
634	1	24	1	165	2	55	2	20.2	2	1	1	1	1	3	7	1	8	2	16	2	7	2	1					1	1	2	2	1	2
635	1	27	1	178	3	80	5	25.2	3	1	1	1	1	1	9	2	9	2	15	1	7	1	1					1	1		1	1	1
637	1	38	1	175	3	70	4	22.9	2	3	2	1	3	2	9	2	9	2	18	2	1	1	1					1	1		1	1	1
638	1	22	1	165	2	55	2	20.2	2	1	3	2	1	3	9	2	5	1	13	1	7	2	1					1	1	2	3	2	2
639	1	35	1	173	3	57	2	19	2	1	4	1	1	5	6	1	6	1	11	1	1	2	1					1	1	2	3	2	1
641	1	21	1	170	3	60	3	20.8	2	2	2	1	1	5	12	2	3	1	6	1	2	4	1					1	1		1	1	2
642	1	26	1	167	2	55	2	19.7	2	1	4	1	1	5	9	2	5	1	14	1	1	1	2	2	2	1	50	3	8	3	4	2	2
645	1	27	1	175	3	71	4	23.2	2	1	2	1	1	3	5	1	5	1	6	1	1	1	1					1	1		1	1	1
646	1	36	1	173	3	80	5	26.7	3	3	4	1	1	4	9	2	6	1	12	1	1	2	1					1	1		1	1	4
648	1	39	1	174	3	65	3	21.5	2	1	4	1	1	4	10	2	5	1	6	1	1	3	4	2	1	2	10	2	4		1	1	3
650	1	23	1	165	2	65	3	23.9	2	2	4	1	3	5	8	2	7	1	18	2	1	2	1					1	1		1	1	1
652	1	28	1	175	3	87	5	28.4	3	3	2	1	3	2	9	2	7	1	16	2	5	2	1					1	1		1	1	1
656	1	28	1	175	3	85	5	27.8	3	2	4	1	1	2	10	2	5	1	11	1	7	1	1					1	1		1	1	1
660	1	37	1	164	2	67	3	24.9	2	2	2	2	2	2	9	2	8	2	15	1	4	2	1					1	1		1	1	3
667	1	24	1	180	4	58	2	17.9	1	2	3	1	1	2	10	2	6	1	12	1	3	3	1					1	1	3	3	2	2
669	1	25	1	178	3	66	3	20.8	2	1	1	1	1	2	7	1	9	2	17	2	7	3	2	2	2	3	25	2	7		1	1	5
671	1	28	1	180	4	60	3	18.5	2	1	1	2	2	2	8	2	6	1	15	1	5	2	1					1	1		1	1	4
672	1	36	1	168	2	63	3	22.3	2	1	3	1	1	3	8	2	6	1	17	2	1	4	1					1	1		1	1	2
674	1	31	1	169	2	70	4	24.5	2	3	2	1	1	2	8	2	9	2	14	1	1	1	2	1	1	1	3	2	2		1	1	1
676	1	29	1	173	3	68	3	22.7	2	1	1	1	1	1	7	1	4	1	12	1	1	4	1					1	1		1	1	1
677	1	32	1	167	2	53	2	19	2	3	3	1	1	3	6	1	8	2	12	1	1	2	1					1	1		1	1	2
678	1	63	4	174	3	60	3	19.8	2	1	4	2	1	1	3	1	5	1	12	1	1	1	1					1	1		1	1	3
681	1	32	1	174	3	57	2	18.8	2	1	4	1	1	4	8	2	9	2	18	2	2	1	1					1	1		1	1	2
682	1	36	1	183	4	80	5	23.9	2	1	2	1	1	5	6	1	10	2	17	2	2	1	1					1	1	6	2	1	3
684	1	25	1	171	3	54	2	18.5	1	3	1	1	1	2	7	1	5	1	11	1	1	4	1					1	1		1	1	3
687	1	36	1	168	2	67	3	23.7	2	1	2	1	1	4	9	2	7	1	11	1	7	2	1					1	1	1	2	1	3
688	1	21	1	178	3	60	3	18.9	2	1	2	2	1	1	6	1	9	2	17	2	4	2	1					1	1		1	1	4
689	1	45	2	175	3	65	3	21.2	2	1	2	1	1	3	8	2	7	1	20	2	2	1	1					1	1		1	1	1
692	1	26	1	168	2	49	1	17.4	1	1	1	1	1	3	7	1	7	1	15	1	1	3	1					1	1		1	1	2
693	1	57	3	178	3	56	2	17.7	1	1	4	1	2	4	4	1	12	2	17	2	5	2	1					1	1	3	4	2	2
694	1	41	2	177	3	60	3	19.2	2	2	4	1	1	5	9	2	6	1	18	2	7	2	1					1	1		1	1	3
695	1	25	1	176	3	64	3	20.7	2	1	1	1	2	2	9	2	5	1	13	1	3	2	1					1	1	2	3	2	2
699	1	33	1	180	4	70	4	21.6	2	1	3	1	1	5	11	2	7	1	12	1	1	2	1					1	1		1	1	1
701	1	29	1	170	3	70	4	24.2	2	2	1	1	1	3	8	2	8	2	14	1	4	3	1					1	1	3	3	2	3
702	1	31	1	167	2	57	2	20.4	2	1	2	1	1	4	8	2	7	1	15	1	1	1	1					1	1		1	1	1
703	1	40	2	181	4	78	4	23.8	2	3	2	1	3	2	7	1	7	1	18	2	1	2	1					1	1		1	1	2
707	1	28	1	170	3	67	3	23.2	2	1	1	1	1	3	8	2	5	1	12	1	2	1	1					1	1		1	1	4
711	1	46	2	170	3	60	3	20.8	2	2	2	1	1	3	6	1	8	2	16	2	5	2	1					1	1		1	1	4
712	1	27	1	160	2	50	2	19.5	2	3	1	2	3	4	4	1	9	2	24	2	5	4	1					1	1	6	3	2	3
713	1	28	1	167	2	56	2	20.1	2	1	3	2	1	3	5	1	7	1	12	1	1	2	1					1	1		1	1	2
714	1	23	1	168	2	75	4	26.6	3	2	4	1	1	1	3	1	12	2	24	2	2	1	1					1	1		1	1	1
715	1	42	2	174	3	70	4	23.1	2	1	4	1	1	2	6	1	8	2	18	2	1	4	1					1	1		1	1	2
718	1	27	1	173	3	58	2	19.4	2	1	2	1	3	5	9	2	6	1	15	1	7	4	1					1	1		1	1	3
719	1	32	1	173	3	64	3	21.4	2	3	2	1	1	4	7	1	8	2	16	2	5	3	1					1	1		1	1	2
721	1	31	1	178	3	65	3	20.5	2	2	4	1	1	3	7	1	12	2	24	2	1	2	1					1	1		1	1	4
722	1	35	1	167	2	49	1	17.6	1	1	4	1	1	5	12	2	7	1	20	2	1	1	1					1	1		1	1	3
724	1	28	1	179	3	70	4	21.8	2	3	4	1	2	2	6	1	7	1	12	1	7	3	1					1	1		1	1	1
725	1	31	1	177	3	70	4	22.3	2	2	2	1	1	3	10	2	5	1	12	1	3	1	1					1	1		1	1	2
726	1	40	2	193	4	72	4	19.3	2	1	2	2	1	4	9	2	6	1	21	2	1	2	1					1	1		1	1	2
727	1	33	1	168	2	57	2	20.2	2	3	4	1	1	3	9	2	7	1	16	2	1	3	2	2	1	1	10	2	4		1	1	3
729	1	45	2	163	2	70	4	26.3	3	3	4	1	1	3	9	2	8	2	18	2	1	3	1					1	1		1	1	1
730	1	48	2	168	2	64	3	22.7	2	1	2	1	1	3	8	2	6	1	12	1	1	3	1					1	1		1	1	2
733	1	35	1	176	3	50	2	16.1	1	1	2	1	1	1	9	2	6	1	24	2	1	2	1					1	1		1	1	1
734	1	61	4	175	3	75	4	24.5	2	3	4	1	1	2	8	2	6	1	17	2	3	2	1					1	1		1	1	2
737	1	36	1	169	2	50	2	17.5	1	1	1	1	1	5	6	1	6	1	18	2	1	1	1					1	1		1	1	1
739	1	37	1	168	2	74	4	26.2	3	3	1	1	3	3	7	1	9	2	16	2	1	1	1					1	1		1	1	1
740	1	36	1	178	3	83	5	26.2	3	1	1	1	1	5	8	2	6	1	18	2	1	1	1					1	1		1	1	2
741	1	29	1	218	4	33	1	6.9	1	1	1	1	2	5	12	2	3	1	6	1	4	2	1					1	1	1	3	2	1
744	1	35	1	170	3	70	4	24.2	2	1	1	1	1	1	9	2	9	2	15	1	4	2	1					1	1		1	1	3
745	1	49	2	169	2	82	5	28.7	3	1	4	1	1	5	9	2	8	2	18	2	1	1	1					1	1		1	1	4
747	1	28	1	163	2	63	3	23.7	2	1	1	1	1	4	6	1	7	1	14	1	1	1	1					1	1		1	1	2
748	1	39	1	172	3	64	3	21.6	2	1	1	1	3	3	8	2	6	1	17	2	1	2	1					1	1		1	1	3
750	1	29	1	168	2	56	2	19.8	2	2	1	1	1	2	7	1	3	1	16	2	1	1	1					1	1		1	1	1
751	1	24	1	171	3	64	3	21.9	2	1	3	2	1	1	8	2	8	2	15	1	1	1	1					1	1		1	1	3
752	1	29	1	170	3	64	3	22.1	2	1	1	1	1	2	9	2	6	1	12	1	3	1	1					1	1	3	2	1	2
754	1	23	1	171	3	63	3	21.5	2	1	1	1	1	3	9	2	6	1	12	1	4	1	2	2	3	2	20	2	6		1	1	2
755	1	48	2	170	3	85	5	29.4	3	2	2	1	2	4	7	1	9	2	17	2	3	2	1					1	1		1	1	2
756	1	22	1	160	2	59	2	23	2	2	3	1	1	3	3	1	12	2	6	1	1	2	1					1	1		1	1	4
757	1	32	1	170	3	55	2	19	2	1	2	1	1	2	9	2	6	1	12	1	1	1	1					1	1		1	1	3
759	1	32	1	173	3	70	4	23.4	2	1	2	2	2	3	7	1	10	2	18	2	5	2	1					1	1		1	1	5
760	1	25	1	175	3	75	4	24.5	2	1	3	1	1	5	6	1	8	2	15	1	1	1	1					1	1		1	1	1
761	1	32	1	166	2	60	3	21.8	2	1	1	1	1	2	9	2	8	2	24	2	1	2	1					1	1		1	1	1
762	1	35	1	170	3	97	5	33.6	3	2	3	1	1	2	12	2	3	1	6	1	2	1	2	2	3	3	20	2	6		1	1	1
764	1	60	4	170	3	67	3	23.2	2	3	2	1	1	3	9	2	6	1	10	1	1	1	1					1	1		1	1	1
765	1	29	1	169	2	64	3	22.4	2	3	1	1	1	3	4	1	10	2	23	2	1	1	1					1	1		1	1	2
766	1	48	2	175	3	76	4	24.8	2	1	4	1	1	4	5	1	11	2	19	2	4	2	1					1	1		1	1	1
769	1	36	1	171	3	62	3	21.2	2	1	1	1	1	3	8	2	7	1	13	1	1	1	1					1	1		1	1	5
771	1	52	3	173	3	70	4	23.4	2	1	4	1	1	4	6	1	9	2	17	2	1	1	1					1	1		1	1	1
772	1	38	1	170	3	55	2	19	2	2	1	1	1	2	7	1	6	1	18	2	1	1	1					1	1		1	1	1
776	1	23	1	168	2	55	2	19.5	2	2	1	1	1	4	12	2	6	1	11	1	7	2	1					1	1		1	1	2
777	1	29	1	175	3	76	4	24.8	2	1	1	1	1	5	12	2	5	1	19	2	1	2	1					1	1		1	1	4
778	1	24	1	162	2	70	4	26.7	3	1	1	1	1	2	9	2	6	1	12	1	1	4	1					1	1		1	1	3
780	1	26	1	181	4	72	4	22	2	1	3	1	1	2	5	1	6	1	14	1	4	1	1					1	1		1	1	2
781	1	51	3	170	3	80	5	27.7	3	2	4	1	1	2	6	1	6	1	18	2	1	1	1					1	1		1	1	2
782	1	35	1	160	2	55	2	21.5	2	3	4	1	1	5	12	2	12	2	18	2	5	4	1					1	1		1	1	2
783	1	35	1	173	3	57	2	19	2	1	4	1	1	5	10	2	5	1	12	1	1	1	1					1	1		1	1	1
784	1	47	2	161	2	53	2	20.4	2	1	2	1	1	2	7	1	8	2	17	2	2	1	1					1	1		1	1	1
786	1	46	2	182	4	46	1	13.9	1	1	4	1	1	1	11	2	5	1	9	1	2	4	1					1	1	6	4	2	2
787	1	33	1	155	1	45	1	18.7	2	2	1	1	3	3	9	2	7	1	16	2	4	3	1					1	1	3	3	2	3
789	1	45	2	167	2	53	2	19	2	3	4	1	1	5	8	2	6	1	12	1	2	1	1					1	1		1	1	2
791	1	38	1	165	2	58	2	21.3	2	1	1	1	1	5	7	1	9	2	14	1	1	3	1					1	1		1	1	2
792	1	38	1	172	3	85	5	28.7	3	2	1	1	1	4	10	2	6	1	13	1	1	1	1					1	1		1	1	1
794	1	39	1	183	4	75	4	22.4	2	2	3	1	1	4	7	1	9	2	18	2	1	1	4	3	1	3	20	2	6		1	1	1
795	1	62	4	162	2	60	3	22.9	2	3	4	1	1	5	12	2	4	1	9	1	1	2	1					1	1		1	1	2
796	1	35	1	173	3	77	4	25.7	3	3	1	1	1	2	9	2	7	1	12	1	4	2	1					1	1	2	2	1	1
797	1	26	1	175	3	65	3	21.2	2	3	3	1	1	3	9	2	7	1	14	1	4	2	1					1	1	1	2	1	3
799	1	46	2	177	3	85	5	27.1	3	1	4	1	1	2	8	2	8	2	13	1	3	2	1					1	1		1	1	1
800	1	35	1	177	3	62	3	19.8	2	1	4	1	1	5	8	2	8	2	16	2	2	2	1					1	1		1	1	3
801	1	42	2	176	3	65	3	21	2	1	4	1	1	5	7	1	9	2	18	2	1	1	1					1	1		1	1	1
802	1	46	2	173	3	73	4	24.4	2	2	4	1	1	3	9	2	9	2	17	2	2	2	1					1	1		1	1	4
803	1	30	1	165	2	65	3	23.9	2	1	3	1	1	2	6	1	3	1	12	1	1	2	1					1	1		1	1	2
805	1	74	4	203	4	35	1	8.5	1	3	2	1	1	2	7	1	7	1	17	2	4	2	4	2	3	2	10	2	4	4	3	2	2
806	1	44	2	170	3	73	4	25.3	3	1	2	1	1	3	8	2	8	2	8	1	7	1	1					1	1		1	1	1
810	1	29	1	172	3	81	5	27.4	3	1	3	1	1	3	9	2	9	2	15	1	3	2	1					1	1		1	1	2
812	1	32	1	169	2	61	3	21.4	2	1	4	1	1	3	3	1	12	2	24	2	1	2	1					1	1		1	1	1
813	1	33	1	160	2	70	4	27.3	3	1	2	1	3	2	9	2	7	1	14	1	2	1	1					1	1		1	1	1
814	1	26	1	181	4	70	4	21.4	2	1	3	1	1	4	7	1	6	1	16	2	1	3	2	1	1	2	15	2	5		1	1	2
816	1	39	1	171	3	58	2	19.8	2	3	2	1	1	1	4	1	6	1	24	2	1	1	1					1	1		1	1	1
818	1	32	1	180	4	65	3	20.1	2	1	2	1	3	2	7	1	9	2	21	2	1	3	1					1	1		1	1	1
819	1	27	1	165	2	52	2	19.1	2	1	2	1	3	3	12	2	5	1	12	1	3	3	3	2	1	1	10	2	4		1	1	1
820	1	45	2	168	2	61	3	21.6	2	1	2	1	1	1	3	1	12	2	18	2	1	1	1					1	1		1	1	2
821	1	34	1	175	3	62	3	20.2	2	1	2	1	3	2	7	1	6	1	23	2	4	3	1					1	1		1	1	3
822	1	30	1	170	3	55	2	19	2	1	1	2	1	1	3	1	12	2	24	2	1	4	1					1	1		1	1	1
823	1	48	2	173	3	85	5	28.4	3	2	2	1	3	5	9	2	6	1	18	2	2	1	1					1	1		1	1	1
824	1	32	1	174	3	70	4	23.1	2	2	3	1	1	5	6	1	9	2	20	2	7	2	1					1	1	3	2	1	2
825	1	54	3	175	3	77	4	25.1	3	3	4	1	1	3	7	1	7	1	18	2	1	2	1					1	1		1	1	1
827	1	40	2	175	3	78	4	25.5	3	1	4	1	1	5	10	2	5	1	11	1	1	4	1					1	1		1	1	1
828	1	40	2	175	3	66	3	21.6	2	1	2	2	1	2	9	2	6	1	12	1	1	4	1					1	1		1	1	1
833	1	38	1	177	3	63	3	20.1	2	1	2	1	3	3	6	1	9	2	18	2	5	3	1					1	1		1	1	1
834	1	33	1	174	3	60	3	19.8	2	1	1	1	1	5	8	2	6	1	16	2	1	2	1					1	1		1	1	1
837	1	34	1	173	3	78	4	26.1	3	1	1	1	1	5	12	2	6	1	18	2	1	2	1					1	1		1	1	1
838	1	38	1	173	3	86	5	28.7	3	2	3	1	1	5	9	2	6	1	8	1	1	1	1					1	1		1	1	1
839	1	69	4	170	3	80	5	27.7	3	3	4	2	2	2	9	2	9	2	14	1	4	2	1					1	1		1	1	3
840	1	36	1	171	3	70	4	23.9	2	1	4	1	1	1	9	2	6	1	18	2	2	1	1					1	1		1	1	4
841	1	27	1	174	3	60	3	19.8	2	1	3	2	1	1	8	2	6	1	13	1	1	4	3	2	1	1	5	2	3		1	1	4
842	1	27	1	167	2	65	3	23.3	2	1	1	1	1	5	8	2	7	1	11	1	1	1	1					1	1		1	1	4
843	1	25	1	169	2	60	3	21	2	2	1	1	3	2	8	2	8	2	12	1	5	3	3	5	1	3	20	2	6	3	4	2	4
844	1	48	2	170	3	70	4	24.2	2	2	2	1	1	1	3	1	11	2	23	2	1	4	1					1	1		1	1	1
845	1	49	2	168	2	72	4	25.5	3	1	4	1	1	5	8	2	8	2	15	1	1	2	1					1	1		1	1	3
846	1	29	1	175	3	84	5	27.4	3	1	1	1	1	5	11	2	6	1	17	2	1	1	1					1	1		1	1	2
847	1	47	2	168	2	70	4	24.8	2	1	2	1	1	3	7	1	9	2	16	2	1	1	1					1	1		1	1	1
848	1	24	1	173	3	82	5	27.4	3	1	1	1	1	2	8	2	7	1	14	1	2	3	1					1	1		1	1	1
850	1	36	1	171	3	88	5	30.1	3	1	2	1	1	2	12	2	8	2	10	1	1	4	2	2	4	2	15	2	5		1	1	1
851	1	32	1	165	2	65	3	23.9	2	1	4	1	1	5	9	2	6	1	18	2	3	2	1					1	1		1	1	2
853	1	27	1	160	2	59	2	23	2	2	3	2	2	2	7	1	10	2	18	2	5	4	1					1	1	3	3	2	4
855	1	35	1	175	3	60	3	19.6	2	2	4	1	1	3	10	2	5	1	10	1	7	1	1					1	1		1	1	2
857	1	29	1	167	2	65	3	23.3	2	1	4	1	1	2	6	1	9	2	19	2	1	1	3	2	1	1	2	2	2		1	1	1
862	1	25	1	168	2	75	4	26.6	3	2	1	1	1	2	9	2	7	1	17	2	1	1	3	3	4	2	20	2	6		1	1	1
863	1	49	2	181	4	74	4	22.6	2	1	3	1	1	3	6	1	3	1	6	1	1	1	1					1	1		1	1	1
864	1	29	1	164	2	65	3	24.2	2	1	1	1	1	3	7	1	5	1	11	1	7	1	1					1	1		1	1	1
865	1	28	1	170	3	62	3	21.5	2	1	3	2	2	2	8	2	9	2	21	2	1	3	1					1	1		1	1	1
867	1	44	2	178	3	70	4	22.1	2	1	3	1	2	1	10	2	6	1	11	1	3	2	1					1	1	1	2	1	2
871	1	38	1	180	4	54	2	16.7	1	1	1	1	3	3	9	2	8	2	12	1	4	2	1					1	1		1	1	1
873	1	36	1	172	3	72	4	24.3	2	2	3	2	1	4	7	1	8	2	12	1	1	2	1					1	1		1	1	5
874	1	46	2	174	3	69	3	22.8	2	2	4	1	1	4	11	2	4	1	12	1	1	1	1					1	1		1	1	3
875	1	37	1	178	3	54	2	17	1	1	3	1	1	3	8	2	8	2	19	2	1	1	1					1	1		1	1	1
877	1	32	1	163	2	68	3	25.6	3	1	3	1	1	5	9	2	6	1	10	1	1	1	1					1	1		1	1	3
878	1	20	1	121	1	58	2	39.6	3	1	1	1	1	1	12	2	3	1	6	1	2	1	1					1	1		1	1	1
879	1	41	2	181	4	65	3	19.8	2	1	2	1	2	4	8	2	8	2	21	2	4	3	1					1	1		1	1	1
880	1	45	2	175	3	90	5	29.4	3	3	4	1	1	1	3	1	12	2	24	2	2	2	1					1	1		1	1	1
881	1	35	1	167	2	70	4	25.1	3	2	3	1	1	2	7	1	9	2	18	2	1	1	1					1	1		1	1	1
883	1	48	2	168	2	70	4	24.8	2	1	4	1	1	3	7	1	9	2	16	2	5	3	1					1	1	3	3	2	4
884	1	23	1	170	3	62	3	21.5	2	3	1	1	1	1	9	2	7	1	10	1	7	2	1					1	1	3	3	2	3
889	1	33	1	168	2	70	4	24.8	2	2	4	1	1	5	6	1	6	1	15	1	1	3	1					1	1		1	1	5
890	1	35	1	198	4	145	5	37	3	1	4	1	1	1	3	1	12	2	24	2	1	1	1					1	1		1	1	5
891	1	32	1	172	3	102	5	34.5	3	3	4	1	1	2	7	1	8	2	17	2	1	1	1					1	1		1	1	1
893	1	29	1	170	3	70	4	24.2	2	2	3	1	2	4	8	2	5	1	12	1	4	2	1					1	1	3	3	2	2
895	1	25	1	175	3	68	3	22.2	2	1	4	1	1	3	9	2	7	1	12	1	4	2	1					1	1	3	3	2	3
896	1	31	1	173	3	65	3	21.7	2	2	2	1	3	2	6	1	12	2	17	2	1	2	1					1	1		1	1	2
897	1	28	1	178	3	70	4	22.1	2	1	3	1	1	4	12	2	6	1	11	1	7	4	1					1	1	5	3	2	1
898	1	33	1	172	3	58	2	19.6	2	2	4	1	2	1	4	1	11	2	22	2	4	3	1					1	1	5	3	2	2
899	1	34	1	170	3	68	3	23.5	2	2	2	2	2	2	12	2	3	1	8	1	4	2	1					1	1	3	3	2	3
900	1	24	1	165	2	53	2	19.5	2	2	3	1	1	3	8	2	7	1	14	1	1	1	1					1	1		1	1	2
904	1	49	2	171	3	77	4	26.3	3	3	2	1	3	5	8	2	5	1	13	1	1	1	1					1	1		1	1	1
905	1	32	1	162	2	60	3	22.9	2	2	2	1	1	5	5	1	8	2	16	2	1	1	1					1	1		1	1	4
906	1	33	1	172	3	62	3	21	2	2	3	1	1	2	3	1	12	2	18	2	2	3	1					1	1		1	1	1
910	1	48	2	180	4	80	5	24.7	2	2	3	1	1	3	7	1	9	2	16	2	3	2	1					1	1		1	1	2
911	1	37	1	168	2	57	2	20.2	2	1	1	1	1	3	5	1	4	1	20	2	1	3	1					1	1		1	1	1
914	1	49	2	170	3	73	4	25.3	3	2	3	1	1	3	5	1	6	1	12	1	2	1	1					1	1		1	1	4
915	1	32	1	171	3	55	2	18.8	2	1	3	1	1	3	9	2	8	2	16	2	3	3	1					1	1	5	3	2	2
919	1	36	1	165	2	65	3	23.9	2	2	4	1	1	3	10	2	5	1	14	1	1	1	1					1	1		1	1	1
921	1	43	2	177	3	84	5	26.8	3	3	3	1	1	3	9	2	5	1	11	1	1	1	1					1	1		1	1	4
922	1	34	1	177	3	78	4	24.9	2	1	1	1	1	4	11	2	12	2	20	2	1	4	1					1	1		1	1	1
923	1	46	2	172	3	70	4	23.7	2	2	4	1	1	3	9	2	7	1	18	2	1	3	1					1	1		1	1	1
925	1	24	1	167	2	50	2	17.9	1	1	1	1	1	3	8	2	6	1	18	2	1	2	1					1	1		1	1	1
926	1	27	1	175	3	70	4	22.9	2	1	2	1	1	3	8	2	7	1	17	2	1	4	1					1	1	6	3	2	1
929	1	26	1	175	3	60	3	19.6	2	2	4	1	2	1	9	2	7	1	13	1	3	2	3	4	3	1	40	3	8		1	1	1
930	1	34	1	170	3	60	3	20.8	2	1	4	1	1	4	7	1	8	2	24	2	1	1	2	2	3	1	10	2	4		1	1	1
931	1	33	1	180	4	65	3	20.1	2	2	4	1	1	3	8	2	9	2	11	1	1	1	1					1	1		1	1	1
933	1	28	1	172	3	72	4	24.3	2	1	4	2	2	1	8	2	8	2	18	2	1	4	1					1	1		1	1	1
936	1	24	1	157	1	54	2	21.9	2	1	1	2	2	2	9	2	8	2	14	1	3	2	1					1	1		1	1	2
939	1	26	1	172	3	56	2	18.9	2	3	3	1	1	4	12	2	12	2	24	2	4	4	1					1	1		1	1	5
941	1	43	2	174	3	73	4	24.1	2	3	3	1	1	5	6	1	3	1	6	1	1	1	1					1	1		1	1	1
942	1	34	1	172	3	76	4	25.7	3	3	1	1	1	2	9	2	6	1	24	2	2	1	1					1	1		1	1	4
944	1	34	1	170	3	80	5	27.7	3	1	1	1	1	3	6	1	8	2	11	1	1	1	1					1	1		1	1	1
945	1	37	1	173	3	80	5	26.7	3	1	1	1	2	5	9	2	6	1	24	2	1	1	1					1	1		1	1	2
947	1	31	1	168	2	74	4	26.2	3	1	1	1	1	3	6	1	7	1	17	2	3	2	1					1	1	4	3	2	2
950	1	37	1	165	2	68	3	25	2	1	1	1	1	4	11	2	9	2	18	2	1	1	1					1	1	5	2	1	4
951	1	47	2	165	2	60	3	22	2	1	4	1	1	5	6	1	6	1	18	2	1	1	1					1	1		1	1	1
952	1	56	3	173	3	58	2	19.4	2	1	4	1	1	3	6	1	7	1	18	2	1	1	1					1	1		1	1	1
953	1	39	1	162	2	71	4	27.1	3	1	1	1	1	3	12	2	9	2	13	1	2	2	1					1	1	6	4	2	4
956	1	57	3	168	2	70	4	24.8	2	3	4	1	1	3	9	2	6	1	13	1	1	1	1					1	1		1	1	1
959	1	41	2	175	3	62	3	20.2	2	3	4	1	1	4	7	1	8	2	15	1	1	1	1					1	1		1	1	3
962	1	28	1	175	3	85	5	27.8	3	2	4	1	1	2	10	2	5	1	10	1	7	2	1					1	1	1	4	2	3
963	1	29	1	171	3	65	3	22.2	2	3	4	1	1	4	9	2	5	1	12	1	7	3	1					1	1	2	3	2	1
964	1	43	2	160	2	52	2	20.3	2	1	2	1	1	3	3	1	6	1	12	1	1	1	1					1	1		1	1	2
965	1	26	1	170	3	51	2	17.6	1	2	3	1	1	2	6	1	6	1	12	1	2	3	1					1	1		1	1	1
966	1	29	1	180	4	70	4	21.6	2	1	1	1	1	5	8	2	6	1	13	1	1	1	1					1	1		1	1	4
967	1	25	1	178	3	60	3	18.9	2	1	1	1	1	2	9	2	6	1	12	1	1	2	3	1	1	1	30	3	8		1	1	2
968	1	35	1	168	2	59	2	20.9	2	1	2	1	1	5	11	2	6	1	14	1	2	1	1					1	1	1	2	1	1
969	1	26	1	180	4	77	4	23.8	2	1	3	1	1	3	8	2	7	1	12	1	1	2	1					1	1		1	1	1
971	1	24	1	175	3	60	3	19.6	2	1	2	1	2	2	10	2	6	1	13	1	4	2	1					1	1		1	1	2
972	1	30	1	172	3	66	3	22.3	2	2	4	1	1	3	3	1	12	2	24	2	4	2	1					1	1	1	4	2	1
973	1	25	1	173	3	67	3	22.4	2	1	2	1	1	3	6	1	6	1	12	1	7	1	1					1	1		1	1	1
979	1	31	1	173	3	65	3	21.7	2	2	3	1	2	5	5	1	4	1	12	1	1	1	1					1	1		1	1	2
981	1	44	2	168	2	68	3	24.1	2	2	3	1	1	4	9	2	9	2	18	2	2	1	1					1	1		1	1	1
982	1	38	1	176	3	63	3	20.3	2	3	1	2	1	3	10	2	4	1	7	1	3	2	1					1	1		1	1	3
986	1	22	1	178	3	65	3	20.5	2	3	1	1	1	4	8	2	6	1	13	1	5	3	4	4	5	4	50	3	8	5	4	2	3
987	1	24	1	162	2	50	2	19.1	2	3	2	1	2	3	4	1	5	1	9	1	1	1	1					1	1		1	1	1
988	1	36	1	175	3	71	4	23.2	2	1	1	1	1	2	6	1	6	1	15	1	1	1	1					1	1		1	1	1
989	1	31	1	172	3	78	4	26.4	3	2	1	1	1	1	3	1	10	2	18	2	1	1	1					1	1		1	1	3
990	1	31	1	164	2	47	1	17.5	1	1	1	1	1	5	9	2	6	1	18	2	1	1	1					1	1		1	1	1
991	1	24	1	170	3	67	3	23.2	2	3	3	1	1	3	7	1	9	2	15	1	4	1	1					1	1	3	4	2	1
992	1	30	1	167	2	60	3	21.5	2	2	3	1	1	5	8	2	4	1	24	2	1	1	1					1	1		1	1	1
995	1	31	1	159	1	70	4	27.7	3	1	2	2	1	1	6	1	3	1	9	1	1	1	1					1	1		1	1	1
997	1	47	2	180	4	80	5	24.7	2	2	3	1	1	1	10	2	6	1	20	2	1	1	1					1	1		1	1	1
999	1	35	1	166	2	65	3	23.6	2	1	1	1	1	3	6	1	6	1	17	2	1	1	1					1	1		1	1	1
1000	1	26	1	184	4	75	4	22.2	2	1	1	1	2	3	8	2	9	2	14	1	3	2	1					1	1	3	2	1	1
1001	1	22	1	185	4	75	4	21.9	2	1	3	2	1	1	10	2	7	1	13	1	1	1	4	3	2	1	30	2	8		1	1	1
1003	1	33	1	171	3	58	2	19.8	2	1	4	1	1	1	6	1	12	2	24	2	3	3	1					1	1		1	1	1
1004	1	23	1	180	4	50	2	15.4	1	2	1	1	1	1	7	1	9	2	16	2	7	2	1					1	1		1	1	3
1005	1	45	2	170	3	70	4	24.2	2	3	2	1	1	2	7	1	9	2	15	1	1	1	1					1	1		1	1	1
1006	1	43	2	174	3	65	3	21.5	2	2	2	1	1	5	7	1	7	1	15	1	1	4	1					1	1		1	1	3
1007	1	22	1	178	3	67	3	21.1	2	2	3	2	2	4	5	1	8	2	16	2	4	3	1					1	1		1	1	2
1008	1	27	1	175	3	52	2	17	1	1	3	1	1	5	9	2	8	2	18	2	1	2	1					1	1		1	1	2
1010	1	38	1	168	2	85	5	30.1	3	1	2	1	1	3	7	1	7	1	15	1	1	2	3	2	4	1	15	2	5	6	4	2	2
1011	1	39	1	163	2	55	2	20.7	2	1	4	1	1	4	9	2	6	1	14	1	1	2	1					1	1		1	1	4
1012	1	39	1	167	2	65	3	23.3	2	1	2	1	1	2	9	2	3	1	6	1	1	1	1					1	1		1	1	2
1013	1	48	2	175	3	72	4	23.5	2	3	4	1	1	2	7	1	7	1	15	1	1	1	1					1	1		1	1	1
1014	1	37	1	166	2	63	3	22.9	2	3	2	1	3	5	9	2	6	1	12	1	1	4	1					1	1		1	1	1
1015	1	33	1	178	3	65	3	20.5	2	1	2	1	1	2	3	1	3	1	18	2	1	1	1					1	1		1	1	2
1016	1	35	1	165	2	53	2	19.5	2	3	1	1	1	3	8	2	7	1	14	1	1	2	1					1	1		1	1	1
1017	1	29	1	166	2	59	2	21.4	2	1	1	1	1	3	3	1	6	1	23	2	1	1	1					1	1		1	1	1
1018	1	49	2	161	2	66	3	25.5	3	2	2	1	3	5	7	1	12	2	21	2	1	4	1					1	1		1	1	2
1020	1	49	2	170	3	77	4	26.6	3	1	3	1	1	5	9	2	6	1	24	2	1	1	1					1	1		1	1	1
1025	1	34	1	176	3	55	2	17.8	1	3	1	1	1	3	8	2	5	1	18	2	1	1	1					1	1		1	1	1
1027	1	46	2	168	2	65	3	23	2	2	4	1	1	5	12	2	8	2	18	2	7	3	1					1	1		1	1	1
1028	1	43	2	173	3	80	5	26.7	3	1	4	1	2	5	6	1	6	1	18	2	1	1	1					1	1		1	1	1
1030	1	47	2	157	1	69	3	28	3	1	2	2	1	5	7	1	8	2	16	2	1	1	1					1	1		1	1	1
1034	1	33	1	170	3	54	2	18.7	2	3	1	1	1	1	8	2	8	2	15	1	7	3	2	5	4	2	50	3	8		1	1	2
1035	1	35	1	185	4	92	5	26.9	3	3	3	1	1	5	8	2	6	1	13	1	3	2	1					1	1		1	1	2
1040	1	48	2	163	2	50	2	18.8	2	1	3	1	1	4	5	1	3	1	6	1	2	1	1					1	1		1	1	1
1043	1	38	1	173	3	78	4	26.1	3	1	3	1	1	4	10	2	7	1	11	1	1	1	1					1	1		1	1	4
1044	1	36	1	171	3	61	3	20.9	2	2	1	1	1	2	6	1	8	2	17	2	3	1	1					1	1		1	1	2
1045	1	34	1	174	3	67	3	22.1	2	2	1	1	3	2	9	2	9	2	15	1	2	1	1					1	1		1	1	1
1046	1	33	1	168	2	65	3	23	2	2	2	1	1	3	9	2	6	1	10	1	1	1	1					1	1		1	1	3
1048	1	34	1	158	1	52	2	20.8	2	3	3	1	2	3	10	2	8	2	15	1	4	3	1					1	1	4	3	2	2
1049	1	39	1	166	2	59	2	21.4	2	1	2	1	1	3	4	1	10	2	17	2	1	3	1					1	1		1	1	1
1050	1	38	1	171	3	70	4	23.9	2	1	3	1	1	3	7	1	7	1	19	2	2	3	2	1	1	2	5	2	3		1	1	2
1051	1	37	1	174	3	74	4	24.4	2	3	3	1	1	2	5	1	7	1	17	2	1	3	2	4	1	5	20	2	6		1	1	5
1052	1	23	1	170	3	51	2	17.6	1	2	3	1	3	1	9	2	8	2	13	1	1	2	1					1	1		1	1	1
1053	1	31	1	175	3	67	3	21.9	2	2	2	1	1	3	6	1	6	1	13	1	1	1	1					1	1		1	1	4
1054	1	26	1	168	2	68	3	24.1	2	1	2	1	3	5	6	1	9	2	18	2	5	3	3	2	1	5	10	2	4		1	1	1
1058	1	35	1	180	4	80	5	24.7	2	3	2	1	1	1	5	1	9	2	18	2	1	1	2	4	3	2	30	2	8	6	4	2	1
1059	1	20	1	180	4	60	3	18.5	2	1	3	1	2	4	12	2	3	1	6	1	1	4	1					1	1		1	1	2
1060	1	26	1	168	2	56	2	19.8	2	1	1	1	1	1	8	2	7	1	11	1	4	2	1					1	1	2	3	2	1
1061	1	24	1	154	1	55	2	23.2	2	1	2	1	2	4	8	2	6	1	14	1	4	2	1					1	1	3	3	2	2
1062	1	43	2	165	2	70	4	25.7	3	1	4	1	1	5	9	2	9	2	15	1	1	2	1					1	1		1	1	2
1063	1	60	4	170	3	63	3	21.8	2	2	4	1	1	4	3	1	12	2	24	2	1	4	1					1	1		1	1	1
1066	1	27	1	174	3	60	3	19.8	2	1	1	1	1	2	7	1	8	2	14	1	3	2	1					1	1	5	2	1	3
1067	1	41	2	180	4	80	5	24.7	2	1	2	1	2	3	11	2	10	2	16	2	7	3	1					1	1	1	3	2	3
1068	1	29	1	171	3	75	4	25.6	3	2	4	1	1	5	9	2	4	1	14	1	2	2	1					1	1		1	1	1
1069	1	21	1	160	2	45	1	17.6	1	1	4	1	1	3	9	2	8	2	15	1	5	3	3	5	3	2	10	2	4		1	1	2
1070	1	38	1	172	3	89	5	30.1	3	1	2	1	1	3	8	2	7	1	11	1	4	4	1					1	1		1	1	2
1072	1	35	1	162	2	60	3	22.9	2	1	4	1	1	1	6	1	9	2	15	1	2	2	1					1	1	1	3	2	1
1073	1	29	1	176	3	54	2	17.4	1	1	1	2	1	3	12	2	12	2	24	2	7	4	1					1	1		1	1	5
1074	1	30	1	178	3	71	4	22.4	2	1	3	1	1	2	5	1	3	1	18	2	1	2	3	2	1	2	30	3	8		1	1	2
1077	1	29	1	159	1	46	1	18.2	1	1	1	1	1	3	6	1	8	2	18	2	1	1	1					1	1		1	1	1
1079	1	39	1	173	3	71	4	23.7	2	3	4	1	1	3	6	1	8	2	16	2	5	3	3	4	3	2	5	2	3		1	1	3
1080	1	38	1	178	3	82	5	25.9	3	1	4	1	1	4	9	2	8	2	12	1	1	3	1					1	1		1	1	5
1081	1	41	2	170	3	60	3	20.8	2	1	3	2	1	2	3	1	9	2	12	1	1	2	1					1	1		1	1	1
1088	1	39	1	165	2	50	2	18.4	1	2	1	1	1	3	11	2	5	1	10	1	1	3	1					1	1		1	1	5
1089	1	26	1	170	3	60	3	20.8	2	1	1	1	1	3	6	1	7	1	18	2	1	1	1					1	1		1	1	1
1090	1	44	2	172	3	85	5	28.7	3	1	2	1	1	3	5	1	7	1	21	2	1	2	2	3	3	1	10	2	4		1	1	2
1092	1	48	2	170	3	90	5	31.1	3	1	2	1	1	2	6	1	9	2	18	2	1	2	2	1	1	1	5	2	3		1	1	1
1093	1	24	1	174	3	60	3	19.8	2	1	1	1	1	1	8	2	6	1	13	1	4	3	1					1	1		1	1	3
1094	1	43	2	175	3	65	3	21.2	2	3	3	1	1	5	9	2	6	1	12	1	1	2	1					1	1		1	1	2
1095	1	33	1	174	3	59	2	19.5	2	1	1	1	1	2	9	2	7	1	12	1	1	1	1					1	1		1	1	4
1097	1	35	1	161	2	53	2	20.4	2	2	1	1	1	3	8	2	6	1	18	2	5	2	1					1	1		1	1	2
1101	1	33	1	175	3	55	2	18	1	2	1	1	3	3	7	1	8	2	18	2	1	1	4	3	4	2	15	2	5		1	1	1
1102	1	21	1	165	2	48	1	17.6	1	1	1	1	1	1	9	2	8	2	16	2	1	3	2	2	3	2	3	2	2		1	1	2
1103	1	31	1	170	3	68	3	23.5	2	2	3	1	1	5	8	2	9	2	16	2	1	1	1					1	1		1	1	1
1104	1	46	2	170	3	50	2	17.3	1	1	3	1	1	5	7	1	6	1	24	2	1	1	1					1	1		1	1	1
1110	1	42	2	164	2	73	4	27.1	3	1	2	1	1	5	7	1	6	1	11	1	1	2	1					1	1		1	1	4
1111	1	38	1	175	3	102	5	33.3	3	1	3	1	1	5	10	2	6	1	12	1	1	1	1					1	1		1	1	1
1113	1	39	1	159	1	45	1	17.8	1	1	1	1	1	3	3	1	12	2	24	2	1	1	1					1	1		1	1	1
1114	1	36	1	160	2	56	2	21.9	2	1	4	1	1	2	6	1	9	2	16	2	1	2	1					1	1	5	2	1	1
1115	1	49	2	178	3	82	5	25.9	3	1	3	1	1	5	9	2	6	1	17	2	1	1	1					1	1		1	1	1
1117	1	37	1	173	3	58	2	19.4	2	1	3	1	1	4	6	1	5	1	24	2	2	2	1					1	1		1	1	1
1118	1	27	1	166	2	60	3	21.8	2	1	1	1	1	3	3	1	3	1	6	1	1	1	1					1	1		1	1	5
1119	1	39	1	177	3	68	3	21.7	2	1	1	1	2	5	9	2	6	1	12	1	1	1	1					1	1		1	1	4
1120	1	42	2	177	3	69	3	22	2	1	4	1	1	3	7	1	6	1	17	2	1	1	1					1	1		1	1	1
1121	1	35	1	170	3	73	4	25.3	3	2	2	1	1	4	9	2	7	1	13	1	7	2	1					1	1		1	1	2
1122	1	29	1	179	3	61	3	19	2	1	1	1	1	5	9	2	7	1	17	2	2	2	1					1	1		1	1	3
1123	1	34	1	170	3	70	4	24.2	2	1	3	1	1	3	7	1	6	1	16	2	2	4	3	4	4	1	5	2	3		1	1	1
1124	1	41	2	178	3	70	4	22.1	2	2	4	1	1	4	9	2	6	1	12	1	1	2	1					1	1		1	1	1
1125	1	27	1	178	3	68	3	21.5	2	1	3	1	1	4	10	2	9	2	18	2	2	1	1					1	1		1	1	1
1127	1	48	2	165	2	69	3	25.3	3	1	4	1	1	2	7	1	9	2	11	1	1	1	1					1	1		1	1	2
1128	1	23	1	172	3	60	3	20.3	2	1	4	1	1	3	8	2	5	1	13	1	3	2	1					1	1	2	3	2	2
1130	1	44	2	160	2	70	4	27.3	3	2	4	1	1	1	12	2	3	1	6	1	2	1	1					1	1		1	1	4
1132	1	29	1	175	3	61	3	19.9	2	3	1	1	1	3	8	2	4	1	12	1	2	2	1					1	1		1	1	2
1133	1	35	1	175	3	65	3	21.2	2	3	4	2	2	5	3	1	12	2	24	2	3	4	1					1	1	5	3	2	5
1134	1	29	1	167	2	75	4	26.9	3	1	2	1	1	4	8	2	9	2	14	1	1	2	2	2	5	1	10	2	4		1	1	4
1135	1	24	1	160	2	50	2	19.5	2	2	4	1	2	3	3	1	9	2	6	1	3	1	1					1	1	3	4	2	1
1136	1	30	1	168	2	72	4	25.5	3	3	4	1	1	2	8	2	6	1	13	1	2	2	1					1	1	2	3	2	4
1137	1	46	2	170	3	90	5	31.1	3	2	2	1	2	4	8	2	8	2	10	1	7	2	1					1	1		1	1	2
1139	1	51	3	180	4	60	3	18.5	2	1	4	1	1	3	9	2	6	1	12	1	3	2	1					1	1		1	1	2
1141	1	29	1	175	3	100	5	32.7	3	2	4	1	1	1	3	1	12	2	24	2	1	1	1					1	1		1	1	2
1145	1	27	1	168	2	51	2	18.1	1	1	2	1	1	5	7	1	8	2	16	2	7	3	2	2	4	2	15	2	5		1	1	1
1146	1	29	1	169	2	67	3	23.5	2	3	1	1	1	3	11	2	8	2	18	2	1	1	1					1	1		1	1	1
1147	1	49	2	173	3	58	2	19.4	2	1	2	1	3	4	6	1	7	1	17	2	1	3	1					1	1		1	1	3
1148	1	42	2	178	3	78	4	24.6	2	1	3	1	1	3	9	2	7	1	13	1	1	1	1					1	1		1	1	1
1149	1	46	2	178	3	95	5	30	3	1	3	1	1	2	6	1	9	2	12	1	1	1	1					1	1		1	1	2
1150	1	49	2	165	2	65	3	23.9	2	1	3	1	1	3	6	1	3	1	6	1	1	1	1					1	1		1	1	1
1152	1	44	2	172	3	70	4	23.7	2	1	4	1	1	3	7	1	7	1	16	2	1	1	1					1	1		1	1	1
1153	1	43	2	179	3	65	3	20.3	2	1	3	1	1	2	9	2	5	1	16	2	1	1	1					1	1		1	1	2
1154	1	33	1	175	3	70	4	22.9	2	3	1	1	1	2	7	1	3	1	6	1	1	1	1					1	1		1	1	1
1155	1	41	2	165	2	75	4	27.5	3	1	4	1	1	1	7	1	8	2	14	1	4	3	1					1	1	5	2	1	1
1156	1	42	2	171	3	69	3	23.6	2	2	4	1	1	4	8	2	6	1	12	1	1	1	1					1	1		1	1	1
1157	1	41	2	166	2	65	3	23.6	2	2	2	1	1	5	9	2	6	1	12	1	1	1	1					1	1		1	1	1
1160	1	27	1	165	2	57	2	20.9	2	1	1	1	1	3	11	2	5	1	18	2	7	3	1					1	1		1	1	5
1161	1	47	2	183	4	80	5	23.9	2	2	3	2	1	4	11	2	3	1	7	1	2	1	1					1	1		1	1	1
1166	1	33	1	168	2	72	4	25.5	3	1	2	1	1	3	8	2	6	1	12	1	1	1	2	2	1	1	10	2	4		1	1	2
1167	1	33	1	163	2	62	3	23.3	2	2	2	1	2	3	12	2	6	1	21	2	1	1	1					1	1		1	1	1
1169	1	35	1	170	3	58	2	20.1	2	2	2	1	1	4	9	2	6	1	12	1	4	2	1					1	1	4	3	2	2
1172	1	46	2	181	4	75	4	22.9	2	2	2	1	1	5	6	1	9	2	18	2	1	1	1					1	1		1	1	4
1175	1	45	2	172	3	53	2	17.9	1	1	4	1	1	2	6	1	8	2	15	1	1	1	2	2	1	2	15	2	5		1	1	1
1176	1	57	3	172	3	79	4	26.7	3	3	4	1	1	2	6	1	6	1	6	1	1	1	1					1	1		1	1	3
1178	1	26	1	159	1	51	2	20.2	2	1	1	1	1	2	7	1	7	1	17	2	1	1	1					1	1		1	1	2
1179	1	29	1	161	2	72	4	27.8	3	1	2	1	3	2	3	1	9	2	11	1	1	3	1					1	1		1	1	1
1181	1	27	1	160	2	60	3	23.4	2	1	4	1	2	1	7	1	8	2	6	1	1	1	1					1	1		1	1	1
1183	1	20	1	170	3	63	3	21.8	2	1	1	1	1	5	3	1	12	2	6	1	4	3	1					1	1		1	1	1
1184	1	65	4	169	2	65	3	22.8	2	2	2	1	2	2	3	1	9	2	14	1	1	2	1					1	1		1	1	3
1185	1	44	2	175	3	60	3	19.6	2	1	4	1	1	3	9	2	12	2	17	2	4	3	1					1	1	2	3	2	2
1186	1	22	1	170	3	65	3	22.5	2	2	4	1	2	4	8	2	5	1	15	1	4	2	1					1	1	2	3	2	2
1188	1	56	3	177	3	80	5	25.5	3	1	4	1	1	5	8	2	6	1	12	1	1	3	1					1	1		1	1	2
1189	1	29	1	170	3	68	3	23.5	2	2	4	1	2	3	9	2	6	1	14	1	3	1	1					1	1		1	1	1
1190	1	28	1	171	3	68	3	23.3	2	1	2	1	1	3	11	2	11	2	15	1	2	1	1					1	1		1	1	2
1191	1	29	1	165	2	61	3	22.4	2	1	4	1	1	5	9	2	4	1	15	1	1	1	1					1	1		1	1	2
1192	1	61	4	168	2	64	3	22.7	2	2	2	1	3	3	8	2	7	1	14	1	5	2	1					1	1		1	1	3
1193	1	26	1	173	3	68	3	22.7	2	1	4	1	1	2	8	2	5	1	9	1	7	2	1					1	1	1	3	2	3
1194	1	26	1	163	2	49	1	18.4	1	2	1	1	2	3	11	2	6	1	12	1	7	3	1					1	1	3	3	2	2
1198	1	45	2	172	3	60	3	20.3	2	2	2	1	1	2	6	1	7	1	18	2	1	1	1					1	1		1	1	1
1199	1	26	1	180	4	67	3	20.7	2	2	3	2	2	3	8	2	5	1	13	1	4	2	1					1	1	5	3	2	3
1200	1	38	1	171	3	48	1	16.4	1	3	3	1	1	2	4	1	5	1	20	2	2	2	1					1	1		1	1	4
1203	1	44	2	181	4	75	4	22.9	2	2	4	1	1	4	9	2	6	1	18	2	7	1	1					1	1		1	1	2
1207	1	36	1	160	2	35	1	13.7	1	2	4	2	1	5	9	2	5	1	9	1	4	2	1					1	1		1	1	2
1208	1	37	1	170	3	93	5	32.2	3	2	4	1	1	5	7	1	6	1	12	1	4	1	1					1	1	6	4	2	2
1210	1	32	1	172	3	62	3	21	2	1	1	1	1	4	6	1	6	1	12	1	1	1	1					1	1		1	1	3
1211	1	46	2	180	4	90	5	27.8	3	2	4	1	1	2	9	2	8	2	16	2	2	3	1					1	1		1	1	2
1212	1	35	1	172	3	68	3	23	2	2	4	1	1	3	9	2	6	1	18	2	1	1	1					1	1		1	1	1
1213	1	25	1	179	3	72	4	22.5	2	1	1	1	1	2	3	1	7	1	17	2	1	4	2	2	1	1	15	2	5		1	1	1
1214	1	51	3	174	3	73	4	24.1	2	2	4	1	1	2	9	2	6	1	18	2	1	1	1					1	1		1	1	1
1215	1	35	1	175	3	65	3	21.2	2	1	1	1	2	1	12	2	3	1	6	1	2	1	1					1	1		1	1	1
1217	1	32	1	173	3	70	4	23.4	2	2	4	1	1	2	7	1	6	1	12	1	1	1	1					1	1		1	1	2
1219	1	39	1	173	3	75	4	25.1	3	1	1	1	1	4	9	2	6	1	12	1	1	1	1					1	1		1	1	1
1223	1	40	2	174	3	65	3	21.5	2	1	4	1	1	3	5	1	6	1	14	1	1	4	1					1	1		1	1	3
1225	1	35	1	173	3	72	4	24.1	2	1	2	1	1	3	9	2	6	1	12	1	1	2	1					1	1		1	1	3
1227	1	29	1	171	3	69	3	23.6	2	2	3	1	1	3	8	2	8	2	20	2	3	3	1					1	1		1	1	2
1228	1	21	1	170	3	65	3	22.5	2	2	1	1	1	2	9	2	5	1	11	1	2	2	1					1	1		1	1	3
1232	1	20	1	168	2	49	1	17.4	1	1	4	1	1	2	7	1	7	1	9	1	1	2	1					1	1		1	1	2
1233	1	25	1	178	3	61	3	19.3	2	1	1	1	1	3	6	1	6	1	9	1	1	2	1					1	1		1	1	4
1234	1	48	2	164	2	53	2	19.7	2	1	2	1	1	2	6	1	8	2	17	2	1	1	1					1	1		1	1	1
1235	1	25	1	175	3	63	3	20.6	2	1	3	1	1	2	8	2	5	1	14	1	1	1	1					1	1		1	1	4
1237	1	21	1	175	3	75	4	24.5	2	1	3	2	3	1	7	1	9	2	12	1	1	1	2	2	1	3	10	2	4		1	1	1
1238	1	34	1	175	3	67	3	21.9	2	1	4	1	1	4	11	2	9	2	14	1	1	1	1					1	1		1	1	2
1239	1	38	1	172	3	77	4	26	3	2	2	1	1	4	8	2	8	2	17	2	1	2	1					1	1		1	1	2
1241	1	36	1	165	2	93	5	34.2	3	1	2	1	1	3	9	2	7	1	12	1	1	1	1					1	1		1	1	4
1242	1	55	3	179	3	82	5	25.6	3	2	4	1	1	2	6	1	9	2	21	2	1	2	1					1	1		1	1	1
1244	1	31	1	171	3	62	3	21.2	2	1	1	1	1	5	12	2	3	1	6	1	2	1	1					1	1		1	1	1
1245	1	34	1	178	3	62	3	19.6	2	1	1	1	1	3	8	2	6	1	13	1	1	3	1					1	1	4	2	1	3
1251	1	60	4	176	3	80	5	25.8	3	2	4	1	1	3	3	1	12	2	24	2	1	3	1					1	1		1	1	3
1252	1	65	4	165	2	68	3	25	2	3	2	2	1	2	7	1	6	1	14	1	1	1	1					1	1		1	1	1
1254	1	37	1	183	4	69	3	20.6	2	1	3	1	1	4	9	2	8	2	17	2	1	1	1					1	1		1	1	1
1256	1	32	1	170	3	70	4	24.2	2	2	2	2	1	1	3	1	11	2	6	1	1	1	3	2	1	2	5	2	3		1	1	1
1257	1	47	2	167	2	62	3	22.2	2	2	4	1	1	2	8	2	7	1	18	2	1	1	1					1	1		1	1	3
1259	1	48	2	173	3	73	4	24.4	2	1	4	1	1	3	3	1	12	2	17	2	1	1	1					1	1		1	1	1
1269	1	58	3	170	3	80	5	27.7	3	1	4	1	1	4	6	1	9	2	21	2	1	1	1					1	1		1	1	3
1271	1	25	1	156	1	50	2	20.5	2	2	3	1	1	2	8	2	11	2	15	1	1	1	2	2	3	1	3	2	2		1	1	2
1272	1	53	3	173	3	68	3	22.7	2	1	4	1	1	1	8	2	8	2	16	2	1	4	1					1	1		1	1	5
1273	1	36	1	173	3	62	3	20.7	2	1	3	1	1	3	8	2	6	1	14	1	4	3	1					1	1		1	1	1
1275	1	61	4	155	1	64	3	26.6	3	1	4	1	1	1	3	1	12	2	24	2	1	4	1					1	1		1	1	1
1280	1	29	1	173	3	92	5	30.7	3	1	1	1	2	2	12	2	6	1	12	1	5	3	1					1	1		1	1	1
1283	1	23	1	175	3	70	4	22.9	2	1	2	1	1	4	11	2	5	1	8	1	4	2	1					1	1		1	1	5
1284	1	29	1	175	3	64	3	20.9	2	2	2	2	2	4	9	2	9	2	15	1	3	3	1					1	1	3	3	2	3
1285	1	21	1	176	3	60	3	19.4	2	1	1	1	1	2	6	1	8	2	24	2	1	3	1					1	1		1	1	1
1287	1	31	1	181	4	83	5	25.3	3	2	4	1	2	3	7	1	8	2	16	2	4	2	3	5	5	3	45	3	8	4	4	2	2
1289	1	33	1	167	2	55	2	19.7	2	1	4	1	1	1	6	1	6	1	12	1	1	3	1					1	1		1	1	2
1294	1	39	1	168	2	80	5	28.3	3	3	4	1	1	2	9	2	6	1	17	2	1	1	1					1	1		1	1	1
1295	1	33	1	165	2	56	2	20.6	2	1	2	1	3	2	6	1	11	2	21	2	1	1	1					1	1		1	1	1
1296	1	36	1	180	4	71	4	21.9	2	2	4	1	1	1	3	1	12	2	24	2	1	2	1					1	1		1	1	1
1298	1	30	1	172	3	62	3	21	2	1	4	1	1	2	12	2	12	2	6	1	1	3	1					1	1		1	1	2
1299	1	26	1	155	1	45	1	18.7	2	2	4	1	2	1	11	2	5	1	14	1	4	3	1					1	1	1	2	1	1
1301	1	37	1	173	3	68	3	22.7	2	1	1	1	1	4	8	2	7	1	17	2	4	3	1					1	1	3	3	2	5
1304	1	36	1	172	3	53	2	17.9	1	1	1	1	1	2	7	1	9	2	18	2	1	4	2	4	2	1	5	2	3		1	1	2
1305	1	41	2	158	1	36	1	14.4	1	2	3	1	1	2	11	2	5	1	10	1	3	2	3	5	3	4	25	3	7	3	3	2	2
1306	1	35	1	169	2	69	3	24.2	2	1	1	1	1	2	5	1	6	1	15	1	1	1	1					1	1		1	1	2
1307	1	30	1	170	3	65	3	22.5	2	1	3	2	1	1	8	2	8	2	16	2	2	3	1					1	1		1	1	2
1308	1	63	4	168	2	63	3	22.3	2	1	2	1	3	4	3	1	12	2	24	2	1	4	1					1	1		1	1	1
1310	1	33	1	165	2	48	1	17.6	1	1	3	1	2	4	6	1	9	2	18	2	1	2	4	2	4	1	20	3	6		1	1	4
1312	1	37	1	176	3	65	3	21	2	1	2	1	2	4	9	2	7	1	11	1	3	2	1					1	1	3	3	2	3
1314	1	52	3	173	3	70	4	23.4	2	2	4	1	1	5	5	1	10	2	18	2	2	2	1					1	1		1	1	1
1316	1	22	1	176	3	58	2	18.7	2	1	3	1	1	2	10	2	7	1	18	2	5	3	1					1	1		1	1	1
1318	1	27	1	168	2	73	4	25.9	3	1	1	1	1	4	9	2	5	1	6	1	7	1	4	2	3	3	10	2	4		1	1	1
1320	1	39	1	172	3	58	2	19.6	2	1	1	1	1	5	6	1	9	2	18	2	1	1	1					1	1		1	1	2
1322	1	35	1	178	3	80	5	25.2	3	1	1	1	1	5	9	2	7	1	12	1	1	4	1					1	1		1	1	1
1324	1	38	1	169	2	64	3	22.4	2	3	1	1	1	2	7	1	6	1	12	1	1	1	1					1	1		1	1	2
1325	1	39	1	165	2	55	2	20.2	2	1	1	1	1	3	9	2	7	1	14	1	1	2	1					1	1		1	1	2
1326	1	39	1	170	3	69	3	23.9	2	1	1	1	1	3	8	2	8	2	16	2	3	2	1					1	1		1	1	1
1332	1	33	1	169	2	50	2	17.5	1	1	1	1	1	4	8	2	9	2	15	1	1	1	1					1	1		1	1	1
1334	1	46	2	181	4	67	3	20.5	2	3	3	1	1	3	3	1	12	2	18	2	1	3	1					1	1		1	1	3
1335	1	35	1	170	3	74	4	25.6	3	3	3	1	1	4	9	2	8	2	16	2	2	1	1					1	1		1	1	2
1336	1	28	1	181	4	57	2	17.4	1	3	1	1	1	3	6	1	3	1	6	1	1	2	1					1	1		1	1	3
1338	1	31	1	165	2	80	5	29.4	3	2	4	1	1	3	6	1	4	1	15	1	2	4	1					1	1		1	1	1
1340	1	30	1	171	3	62	3	21.2	2	1	3	1	1	3	6	1	6	1	7	1	5	4	1					1	1	4	2	1	1
1341	1	39	1	172	3	67	3	22.6	2	2	3	1	1	4	10	2	5	1	11	1	2	2	1					1	1		1	1	2
1346	1	42	2	165	2	50	2	18.4	1	1	2	1	3	3	10	2	10	2	14	1	1	1	1					1	1		1	1	3
1349	1	25	1	175	3	60	3	19.6	2	1	1	1	1	3	11	2	7	1	17	2	1	1	1					1	1		1	1	4
1350	1	24	1	168	2	66	3	23.4	2	1	2	1	1	4	12	2	7	1	18	2	3	3	1					1	1		1	1	2
1351	1	47	2	172	3	70	4	23.7	2	2	2	1	1	2	10	2	4	1	6	1	1	1	1					1	1		1	1	2
1353	1	22	1	170	3	50	2	17.3	1	1	2	1	1	1	9	2	10	2	17	2	4	3	3	5	3	3	50	3	8	3	3	2	3
1357	1	36	1	171	3	63	3	21.5	2	3	1	1	1	5	10	2	10	2	18	2	2	1	1					1	1		1	1	4
1360	1	53	3	164	2	56	2	20.8	2	1	4	2	1	5	6	1	9	2	17	2	1	3	1					1	1		1	1	1
1363	1	28	1	175	3	80	5	26.1	3	2	1	1	1	1	3	1	12	2	24	2	1	1	2	4	1	1	5	2	3		1	1	1
1365	1	38	1	170	3	72	4	24.9	2	3	3	1	1	3	8	2	8	2	18	2	2	1	1					1	1		1	1	2
1366	1	34	1	165	2	50	2	18.4	1	1	1	1	1	3	9	2	6	1	18	2	1	2	2	2	3	2	18	2	5		1	1	3
1372	1	37	1	170	3	56	2	19.4	2	3	4	1	1	3	8	2	8	2	14	1	1	2	1					1	1		1	1	3
1373	1	47	2	174	3	72	4	23.8	2	1	3	1	1	3	9	2	6	1	18	2	1	1	1					1	1		1	1	5
1376	1	48	2	174	3	68	3	22.5	2	1	2	1	1	4	7	1	3	1	14	1	1	1	1					1	1		1	1	1
1379	1	34	1	168	2	57	2	20.2	2	1	3	1	1	5	8	2	6	1	12	1	1	1	1					1	1		1	1	2
1380	1	25	1	173	3	67	3	22.4	2	1	4	1	1	5	6	1	7	1	24	2	5	4	1					1	1		1	1	1
1383	1	47	2	170	3	80	5	27.7	3	1	4	1	1	4	9	2	6	1	12	1	4	2	1					1	1		1	1	2
1384	1	42	2	171	3	71	4	24.3	2	1	2	1	1	3	8	2	7	1	12	1	1	2	1					1	1		1	1	1
1385	1	48	2	169	2	72	4	25.2	3	1	4	1	1	5	9	2	7	1	16	2	3	2	1					1	1		1	1	1
1389	1	47	2	183	4	100	5	29.9	3	1	4	1	1	3	3	1	10	2	17	2	1	2	1					1	1		1	1	1
1390	1	48	2	173	3	60	3	20	2	3	2	1	1	5	10	2	5	1	17	2	1	2	1					1	1		1	1	2
1391	1	26	1	183	4	75	4	22.4	2	1	3	1	3	5	9	2	6	1	18	2	5	4	1					1	1		1	1	2
1392	1	29	1	172	3	65	3	22	2	3	1	1	1	1	8	2	6	1	13	1	7	1	3	5	1	1	40	3	8		1	1	2
1393	1	27	1	170	3	90	5	31.1	3	1	1	1	1	4	11	2	8	2	7	1	3	1	1					1	1	1	3	2	2
1395	1	39	1	175	3	74	4	24.2	2	2	4	1	1	3	9	2	7	1	15	1	3	1	3	2	1	2	25	2	7	3	2	1	3
1397	1	38	1	174	3	58	2	19.2	2	1	4	1	3	3	7	1	9	2	20	2	3	2	1					1	1	2	3	2	2
1398	1	27	1	186	4	72	4	20.8	2	1	3	1	2	4	7	1	7	1	16	2	3	3	1					1	1	4	3	2	4
1399	1	26	1	168	2	65	3	23	2	2	4	1	1	1	7	1	8	2	20	2	5	2	1					1	1	4	2	1	1
1400	1	50	3	170	3	65	3	22.5	2	2	4	1	1	4	3	1	12	2	24	2	1	1	1					1	1		1	1	3
1401	1	24	1	177	3	100	5	31.9	3	1	2	1	2	3	9	2	6	1	12	1	4	2	2	2	4	2	10	2	4		1	1	2
1402	1	34	1	178	3	70	4	22.1	2	3	4	1	1	2	8	2	8	2	15	1	5	2	3	5	1	3	2	2	2		1	1	3
1403	1	61	4	172	3	88	5	29.7	3	2	2	1	3	2	6	1	7	1	13	1	3	4	3	1	1	1	5	2	3		1	1	3
1404	1	49	2	181	4	110	5	33.6	3	2	2	1	1	4	7	1	8	2	15	1	3	2	3	3	1	2	40	2	8		1	1	2
1405	1	39	1	170	3	83	5	28.7	3	1	2	1	3	4	8	2	10	2	17	2	1	3	1					1	1		1	1	1
1408	1	36	1	167	2	63	3	22.6	2	1	1	1	1	2	11	2	6	1	12	1	1	2	1					1	1		1	1	1
1411	1	36	1	177	3	75	4	23.9	2	1	1	1	1	3	5	1	10	2	20	2	1	2	1					1	1		1	1	1
1412	1	53	3	171	3	63	3	21.5	2	1	4	1	1	1	6	1	7	1	20	2	1	1	1					1	1		1	1	1
1415	1	45	2	170	3	68	3	23.5	2	3	4	2	2	2	6	1	9	2	18	2	3	2	1					1	1	6	3	2	2
1418	1	33	1	171	3	95	5	32.5	3	1	2	1	3	3	6	1	9	2	18	2	1	1	1					1	1		1	1	2
1421	1	32	1	165	2	52	2	19.1	2	3	3	1	1	2	5	1	7	1	20	2	1	1	2	2	1	1	20	2	6		1	1	1
1423	1	30	1	165	2	60	3	22	2	1	1	1	1	2	6	1	6	1	12	1	1	2	1					1	1		1	1	1
1425	1	46	2	170	3	70	4	24.2	2	1	2	1	1	4	6	1	7	1	18	2	1	1	1					1	1		1	1	1
1427	1	43	2	172	3	70	4	23.7	2	2	3	1	1	4	3	1	12	2	24	2	2	3	1					1	1		1	1	1
1428	1	36	1	170	3	85	5	29.4	3	1	1	2	1	3	10	2	11	2	24	2	7	4	1					1	1		1	1	5
1429	1	29	1	165	2	58	2	21.3	2	1	4	1	1	2	8	2	7	1	14	1	1	2	1					1	1		1	1	3
1430	1	27	1	170	3	60	3	20.8	2	1	2	1	1	2	8	2	6	1	11	1	3	2	4	3	3	3	40	3	8	3	3	2	2
1433	1	35	1	175	3	71	4	23.2	2	2	4	1	1	1	6	1	9	2	18	2	3	4	1					1	1	6	2	1	2
1436	1	44	2	185	4	75	4	21.9	2	1	2	1	1	2	6	1	11	2	19	2	5	1	1					1	1		1	1	3
1437	1	23	1	180	4	70	4	21.6	2	3	1	1	1	2	8	2	7	1	12	1	1	1	2	1	2	3	30	3	8		1	1	1
1438	1	44	2	174	3	70	4	23.1	2	1	4	1	1	3	3	1	12	2	24	2	1	1	2	5	1	1	20	2	6	1	2	1	1
1439	1	39	1	167	2	64	3	22.9	2	3	2	1	1	3	3	1	6	1	18	2	1	1	1					1	1		1	1	2
1440	1	27	1	167	2	57	2	20.4	2	1	2	1	1	2	9	2	9	2	15	1	1	1	1					1	1		1	1	4
1441	1	39	1	163	2	63	3	23.7	2	2	4	1	1	5	9	2	7	1	12	1	1	3	2	2	3	2	20	2	6		1	1	2
1442	1	26	1	172	3	65	3	22	2	1	3	1	1	2	6	1	7	1	16	2	1	1	2	1	1	2	3	2	2		1	1	1
1447	1	47	2	178	3	66	3	20.8	2	3	2	1	1	5	8	2	7	1	19	2	1	2	1					1	1		1	1	1
1449	1	33	1	168	2	65	3	23	2	1	1	1	1	5	12	2	8	2	22	2	2	1	1					1	1		1	1	1
1450	1	41	2	170	3	50	2	17.3	1	1	3	1	1	1	6	1	4	1	18	2	1	2	1					1	1		1	1	1
1453	1	29	1	175	3	70	4	22.9	2	3	1	1	1	3	8	2	6	1	18	2	7	3	1					1	1	3	2	1	1
1454	1	25	1	165	2	55	2	20.2	2	1	3	1	1	2	10	2	5	1	12	1	3	2	1					1	1	1	3	2	1
1456	1	46	2	173	3	74	4	24.7	2	3	2	1	1	3	7	1	5	1	17	2	1	1	1					1	1		1	1	2
1457	1	42	2	165	2	65	3	23.9	2	2	3	1	1	4	11	2	6	1	10	1	3	2	4	3	4	3	50	3	8	2	3	2	1
1458	1	56	3	171	3	57	2	19.5	2	1	4	1	1	2	3	1	5	1	21	2	1	1	1					1	1		1	1	2
1463	1	39	1	174	3	83	5	27.4	3	2	2	1	1	5	9	2	7	1	12	1	1	1	1					1	1		1	1	1
1465	1	46	2	172	3	76	4	25.7	3	3	2	1	1	5	12	2	6	1	18	2	1	4	1					1	1		1	1	1
1468	1	39	1	170	3	65	3	22.5	2	1	1	2	1	3	9	2	7	1	24	2	1	1	1					1	1		1	1	1
1469	1	32	1	163	2	72	4	27.1	3	1	4	1	1	1	3	1	12	2	24	2	1	1	1					1	1		1	1	2
1472	1	38	1	173	3	64	3	21.4	2	2	1	1	3	1	9	2	7	1	14	1	2	3	1					1	1	3	4	2	2
1476	1	38	1	171	3	68	3	23.3	2	1	1	1	1	3	9	2	5	1	12	1	1	1	1					1	1		1	1	1
1477	1	49	2	170	3	73	4	25.3	3	2	3	1	1	4	3	1	12	2	24	2	1	1	1					1	1		1	1	1
1479	1	28	1	175	3	85	5	27.8	3	2	4	1	1	3	11	2	5	1	10	1	7	1	1					1	1	3	4	2	3
1480	1	26	1	171	3	55	2	18.8	2	1	1	1	1	3	10	2	9	2	21	2	2	2	1					1	1		1	1	2
1482	1	30	1	167	2	50	2	17.9	1	1	2	1	1	4	9	2	9	2	12	1	1	2	1					1	1		1	1	1
1484	1	57	3	170	3	60	3	20.8	2	2	4	1	1	2	8	2	6	1	13	1	3	3	1					1	1		1	1	3
1485	1	35	1	174	3	65	3	21.5	2	1	4	1	1	2	9	2	6	1	12	1	1	4	1					1	1		1	1	2
1487	1	24	1	165	2	45	1	16.5	1	2	1	1	1	2	9	2	6	1	10	1	2	2	1					1	1		1	1	4
1488	1	39	1	175	3	70	4	22.9	2	1	2	1	1	3	4	1	10	2	22	2	1	4	1					1	1		1	1	4
1489	1	25	1	160	2	46	1	18	1	1	1	1	1	4	8	2	8	2	16	2	3	2	1					1	1		1	1	2
1490	1	40	2	168	2	68	3	24.1	2	1	2	1	1	5	6	1	8	2	16	2	1	3	1					1	1		1	1	2
1491	1	21	1	167	2	63	3	22.6	2	1	2	1	1	3	9	2	5	1	12	1	1	1	3	1	1	1	5	2	3		1	1	4
1492	1	25	1	173	3	53	2	17.7	1	2	1	1	1	1	5	1	8	2	16	2	1	2	1					1	1		1	1	1
1493	1	23	1	165	2	56	2	20.6	2	2	4	1	3	5	8	2	7	1	16	2	1	3	4	5	4	4	20	2	6		1	1	1
1495	1	44	2	158	1	52	2	20.8	2	1	2	1	1	2	6	1	9	2	18	2	1	1	1					1	1		1	1	2
1497	1	49	2	183	4	110	5	32.8	3	2	4	1	1	4	7	1	7	1	15	1	1	1	1					1	1		1	1	1
1498	1	25	1	162	2	66	3	25.1	3	2	1	2	2	4	9	2	8	2	13	1	4	3	1					1	1	4	3	2	3
1499	1	40	2	176	3	65	3	21	2	2	4	1	1	5	7	1	8	2	15	1	3	2	1					1	1		1	1	4
1501	1	26	1	171	3	86	5	29.4	3	1	2	1	1	3	9	2	8	2	15	1	1	2	1					1	1		1	1	3
1503	1	26	1	172	3	53	2	17.9	1	3	3	1	1	3	8	2	9	2	17	2	3	2	1					1	1		1	1	1
1504	1	39	1	156	1	55	2	22.6	2	2	2	1	1	3	6	1	9	2	18	2	1	1	1					1	1		1	1	1
1505	1	34	1	175	3	70	4	22.9	2	3	4	1	1	4	12	2	3	1	6	1	3	3	1					1	1		1	1	3
1506	1	59	3	162	2	58	2	22.1	2	2	4	1	1	1	8	2	6	1	12	1	1	1	1					1	1		1	1	1
1507	1	38	1	168	2	60	3	21.3	2	1	1	1	1	5	9	2	7	1	12	1	1	3	1					1	1		1	1	1
1509	1	25	1	166	2	52	2	18.9	2	1	1	1	1	1	6	1	6	1	13	1	5	4	1					1	1	1	3	2	4
1511	1	39	1	160	2	50	2	19.5	2	1	1	1	1	3	7	1	9	2	18	2	1	1	1					1	1		1	1	3
1512	1	35	1	172	3	70	4	23.7	2	2	1	1	1	3	8	2	8	2	14	1	3	2	3	2	4	2	25	2	7		1	1	3
1513	1	47	2	173	3	83	5	27.7	3	3	3	1	1	5	9	2	3	1	6	1	1	1	1					1	1		1	1	1
1515	1	46	2	170	3	75	4	26	3	2	3	1	2	5	12	2	9	2	24	2	1	1	3	1	1	1	10	2	4		1	1	1
1517	1	37	1	165	2	63	3	23.1	2	1	1	1	1	4	12	2	5	1	16	2	2	1	1					1	1		1	1	1
1520	1	46	2	170	3	68	3	23.5	2	2	4	1	1	4	7	1	9	2	18	2	1	1	1					1	1		1	1	2
1521	1	47	2	180	4	65	3	20.1	2	2	4	1	1	3	3	1	12	2	14	1	1	1	1					1	1		1	1	1
1523	1	51	3	164	2	64	3	23.8	2	3	4	1	1	2	3	1	12	2	12	1	1	2	1					1	1		1	1	1
1525	1	40	2	181	4	68	3	20.8	2	2	3	2	1	4	8	2	7	1	22	2	2	3	1					1	1		1	1	3
1526	1	41	2	174	3	64	3	21.1	2	3	3	1	1	1	6	1	6	1	19	2	1	1	1					1	1		1	1	1
1528	1	36	1	174	3	89	5	29.4	3	1	1	2	1	1	5	1	5	1	16	2	1	2	1					1	1		1	1	1
1529	1	31	1	178	3	65	3	20.5	2	1	1	1	1	4	8	2	9	2	12	1	2	1	2	2	4	2	10	2	4		1	1	2
1532	1	48	2	175	3	72	4	23.5	2	3	4	1	1	2	8	2	8	2	15	1	1	1	1					1	1		1	1	3
1534	1	41	2	174	3	62	3	20.5	2	1	4	1	1	4	8	2	8	2	20	2	3	2	3	4	1	2	5	2	3	3	3	2	2
1535	1	29	1	171	3	56	2	19.2	2	1	3	2	1	1	6	1	8	2	18	2	2	2	4	2	1	2	5	2	3		1	1	1
1539	1	30	1	172	3	71	4	24	2	1	2	1	3	2	8	2	9	2	15	1	1	3	1					1	1	3	2	1	2
1540	1	51	3	165	2	70	4	25.7	3	1	4	1	1	5	8	2	6	1	15	1	1	2	1					1	1		1	1	4
1541	1	36	1	180	4	90	5	27.8	3	2	3	1	1	3	6	1	9	2	18	2	1	1	1					1	1		1	1	1
1542	1	23	1	160	2	51	2	19.9	2	1	1	1	1	3	9	2	6	1	12	1	1	1	1					1	1		1	1	1
1544	1	45	2	170	3	65	3	22.5	2	3	2	1	1	4	7	1	7	1	18	2	1	1	1					1	1		1	1	1
1546	1	27	1	180	4	92	5	28.4	3	2	2	1	3	3	6	1	9	2	18	2	1	4	2	4	1	5	50	3	8		1	1	3
1548	1	27	1	172	3	75	4	25.4	3	1	1	1	2	3	3	1	12	2	24	2	1	4	3	5	5	1	6	2	3		1	1	3
1550	1	36	1	165	2	78	4	28.7	3	1	4	1	1	3	5	1	8	2	17	2	1	2	3	2	1	2	30	2	8		1	1	3
1551	1	30	1	174	3	66	3	21.8	2	1	2	1	1	5	8	2	10	2	22	2	1	4	1					1	1		1	1	3
1552	1	27	1	168	2	50	2	17.7	1	2	4	1	1	5	9	2	6	1	15	1	1	2	1					1	1		1	1	2
1554	1	29	1	167	2	62	3	22.2	2	3	1	1	1	3	6	1	5	1	14	1	1	1	1					1	1		1	1	4
1555	1	45	2	175	3	70	4	22.9	2	3	4	1	1	3	8	2	9	2	15	1	3	3	1					1	1	6	3	2	2
1556	1	38	1	175	3	64	3	20.9	2	1	2	1	2	2	9	2	12	2	17	2	1	2	1					1	1		1	1	1
1557	1	63	4	180	4	84	5	25.9	3	3	4	1	1	3	8	2	6	1	16	2	1	3	1					1	1		1	1	2
1560	1	33	1	170	3	70	4	24.2	2	1	4	1	1	4	9	2	7	1	11	1	1	1	1					1	1		1	1	1
1562	1	35	1	177	3	76	4	24.3	2	1	2	1	1	5	10	2	8	2	18	2	1	2	1					1	1		1	1	5
1563	1	26	1	149	1	42	1	18.9	2	2	4	1	1	3	7	1	6	1	17	2	4	2	1					1	1		1	1	2
1564	1	35	1	177	3	70	4	22.3	2	1	4	1	1	3	11	2	7	1	9	1	2	2	1					1	1		1	1	2
1565	1	27	1	168	2	52	2	18.4	1	2	4	1	1	4	9	2	9	2	15	1	1	2	4	2	1	1	25	3	7		1	1	3
1569	1	27	1	181	4	55	2	16.8	1	1	2	1	1	3	8	2	3	1	14	1	1	4	2	5	5	2	10	2	4		1	1	1
1570	1	29	1	174	3	78	4	25.8	3	1	4	1	1	3	3	1	3	1	12	1	1	1	1					1	1		1	1	1
1571	1	49	2	175	3	76	4	24.8	2	2	2	1	3	5	8	2	12	2	18	2	1	3	1					1	1		1	1	1
1579	1	50	3	172	3	55	2	18.6	2	1	4	1	1	2	10	2	6	1	15	1	3	2	1					1	1		1	1	3
1582	1	35	1	180	4	86	5	26.5	3	1	2	1	1	4	3	1	5	1	18	2	2	3	2	2	4	1	40	3	8	5	2	1	1
1583	1	49	2	173	3	61	3	20.4	2	1	3	1	1	2	9	2	5	1	12	1	5	3	3	2	1	1	40	3	8		1	1	2
1585	1	26	1	181	4	75	4	22.9	2	2	3	1	1	4	7	1	8	2	13	1	2	3	1					1	1	3	3	2	1
1588	1	55	3	164	2	60	3	22.3	2	1	4	1	1	1	3	1	4	1	18	2	1	2	1					1	1		1	1	3
1591	1	36	1	180	4	70	4	21.6	2	1	3	1	1	3	8	2	6	1	16	2	1	1	1					1	1		1	1	1
1593	1	39	1	180	4	75	4	23.1	2	2	1	1	3	4	9	2	3	1	9	1	1	1	1					1	1		1	1	1
1594	1	28	1	173	3	65	3	21.7	2	1	4	1	1	5	8	2	6	1	12	1	1	4	1					1	1		1	1	2
1598	1	32	1	163	2	58	2	21.8	2	1	3	1	1	3	9	2	6	1	18	2	5	1	1					1	1		1	1	1
1600	1	30	1	175	3	70	4	22.9	2	2	1	1	1	3	10	2	4	1	10	1	3	3	1					1	1	6	3	2	1
1602	1	44	2	176	3	87	5	28.1	3	2	4	1	1	2	8	2	6	1	12	1	7	2	4	2	3	3	10	2	4		1	1	2
1603	1	25	1	170	3	76	4	26.3	3	3	4	1	1	4	9	2	5	1	10	1	3	3	2	1	2	1	25	2	7		1	1	1
1604	1	25	1	174	3	60	3	19.8	2	2	1	1	1	2	7	1	9	2	16	2	3	2	3	2	1	2	45	3	8	2	3	2	3
1607	1	28	1	169	2	50	2	17.5	1	1	4	1	1	2	9	2	9	2	18	2	2	1	1					1	1		1	1	1
1608	1	47	2	165	2	70	4	25.7	3	1	4	1	1	1	3	1	12	2	18	2	1	1	1					1	1		1	1	1
1610	1	45	2	160	2	50	2	19.5	2	1	2	1	1	3	7	1	8	2	20	2	1	3	1					1	1		1	1	1
1611	1	32	1	176	3	69	3	22.3	2	1	2	1	1	5	4	1	8	2	15	1	1	2	1					1	1		1	1	2
1614	1	39	1	164	2	60	3	22.3	2	3	2	1	1	3	9	2	5	1	13	1	7	1	1					1	1		1	1	4
1615	1	24	1	175	3	66	3	21.6	2	1	4	1	1	5	9	2	7	1	19	2	5	2	1					1	1		1	1	1
1616	1	25	1	171	3	80	5	27.4	3	1	3	1	2	1	11	2	10	2	18	2	1	3	1					1	1		1	1	1
1617	1	21	1	175	3	85	5	27.8	3	1	3	2	2	3	8	2	7	1	14	1	1	2	1					1	1		1	1	2
1618	1	27	1	180	4	50	2	15.4	1	2	2	1	2	3	7	1	7	1	15	1	4	2	1					1	1	3	3	2	3
1619	1	44	2	173	3	81	5	27.1	3	2	2	1	3	3	7	1	12	2	20	2	1	3	1					1	1		1	1	1
1624	1	43	2	163	2	58	2	21.8	2	1	4	1	1	5	7	1	6	1	9	1	1	1	1					1	1		1	1	4
1627	1	49	2	171	3	70	4	23.9	2	1	4	1	1	5	12	2	9	2	24	2	1	1	1					1	1		1	1	1
1628	1	40	2	160	2	60	3	23.4	2	1	3	1	1	1	12	2	3	1	6	1	2	1	1					1	1		1	1	1
1629	1	25	1	165	2	68	3	25	2	1	1	1	1	3	7	1	8	2	15	1	1	4	1					1	1	4	2	1	1
1631	1	37	1	171	3	74	4	25.3	3	3	1	1	1	3	9	2	5	1	15	1	1	1	1					1	1		1	1	1
1633	1	44	2	182	4	70	4	21.1	2	2	3	1	1	5	9	2	8	2	16	2	1	1	1					1	1		1	1	1
1636	1	48	2	170	3	70	4	24.2	2	2	4	1	1	4	6	1	6	1	18	2	2	1	1					1	1		1	1	2
1638	1	39	1	169	2	78	4	27.3	3	1	1	1	1	5	3	1	12	2	24	2	1	2	1					1	1		1	1	1
1639	1	34	1	181	4	78	4	23.8	2	3	2	1	3	5	8	2	7	1	17	2	1	3	1					1	1		1	1	2
1641	1	36	1	172	3	69	3	23.3	2	1	3	1	1	5	10	2	7	1	8	1	2	4	1					1	1		1	1	1
1642	1	36	1	165	2	70	4	25.7	3	2	1	1	1	5	9	2	4	1	13	1	4	1	1					1	1	4	3	2	2
1645	1	44	2	168	2	70	4	24.8	2	2	3	1	1	2	9	2	7	1	18	2	1	1	1					1	1		1	1	2
1647	1	35	1	178	3	76	4	24	2	1	2	1	1	4	6	1	7	1	17	2	3	2	1					1	1	4	4	2	3
1648	1	30	1	168	2	56	2	19.8	2	1	2	1	2	2	9	2	7	1	18	2	1	3	3	2	3	1	40	3	8		1	1	2
1651	1	23	1	166	2	53	2	19.2	2	3	1	1	1	3	7	1	7	1	12	1	1	2	3	1	3	3	10	2	4		1	1	1
1655	1	28	1	182	4	85	5	25.7	3	1	1	1	1	3	7	1	6	1	12	1	1	1	1					1	1		1	1	2
1656	1	44	2	175	3	68	3	22.2	2	1	2	1	1	3	8	2	6	1	18	2	1	1	1					1	1		1	1	4
1660	1	28	1	163	2	58	2	21.8	2	1	1	1	3	4	7	1	6	1	16	2	5	4	2	4	3	3	5	2	3		1	1	3
1661	1	47	2	175	3	74	4	24.2	2	1	4	1	1	2	9	2	6	1	19	2	1	1	1					1	1		1	1	1
1663	1	26	1	171	3	55	2	18.8	2	2	1	1	2	4	10	2	6	1	10	1	4	2	1					1	1	2	4	2	2
1664	1	38	1	177	3	70	4	22.3	2	2	2	1	1	5	7	1	8	2	18	2	4	3	3	3	4	5	50	3	8		1	1	1
1665	1	24	1	173	3	71	4	23.7	2	1	2	1	3	2	6	1	7	1	18	2	1	1	1					1	1		1	1	1
1667	1	37	1	171	3	93	5	31.8	3	1	4	1	2	1	3	1	12	2	24	2	3	2	1					1	1	3	4	2	1
1668	1	34	1	168	2	50	2	17.7	1	2	4	1	1	2	6	1	9	2	18	2	1	1	2	1	1	2	4	2	2		1	1	1
1669	1	30	1	165	2	58	2	21.3	2	1	1	2	1	1	7	1	7	1	12	1	1	2	1					1	1		1	1	2
1671	1	30	1	163	2	62	3	23.3	2	1	3	1	1	3	6	1	6	1	13	1	2	2	1					1	1		1	1	2
1675	1	35	1	170	3	70	4	24.2	2	2	1	1	1	3	3	1	9	2	14	1	3	3	1					1	1		1	1	2
1676	1	42	2	178	3	80	5	25.2	3	2	2	1	1	2	9	2	6	1	12	1	1	1	1					1	1	6	2	1	1
1677	1	48	2	165	2	66	3	24.2	2	1	4	1	1	3	7	1	6	1	16	2	1	1	1					1	1		1	1	1
1680	1	34	1	178	3	82	5	25.9	3	1	4	1	1	4	8	2	8	2	16	2	1	3	1					1	1		1	1	2
1682	1	28	1	165	2	51	2	18.7	2	3	4	1	1	3	10	2	12	2	17	2	1	2	1					1	1		1	1	2
1685	1	27	1	167	2	60	3	21.5	2	1	2	1	3	4	7	1	10	2	20	2	1	2	3	2	1	3	10	2	4		1	1	2
1686	1	49	2	160	2	53	2	20.7	2	1	2	1	3	3	11	2	8	2	24	2	1	4	1					1	1		1	1	2
1688	1	54	3	176	3	85	5	27.4	3	1	4	1	1	5	9	2	7	1	13	1	1	1	1					1	1		1	1	4
1689	1	38	1	181	4	70	4	21.4	2	1	1	1	2	3	8	2	7	1	18	2	1	3	1					1	1		1	1	1
1694	1	28	1	173	3	58	2	19.4	2	1	1	1	1	3	8	2	6	1	18	2	1	1	1					1	1	5	2	1	1
1695	1	37	1	178	3	95	5	30	3	3	3	1	1	5	3	1	12	2	24	2	1	2	1					1	1	4	2	1	2
1697	1	47	2	174	3	82	5	27.1	3	1	2	1	1	2	7	1	7	1	17	2	4	2	3	2	2	3	20	2	6		1	1	4
1698	1	52	3	165	2	50	2	18.4	1	2	4	1	1	4	12	2	3	1	14	1	1	1	1					1	1		1	1	1
1700	1	39	1	170	3	60	3	20.8	2	1	2	1	1	3	7	1	9	2	14	1	7	2	1					1	1	2	3	2	2
1701	1	38	1	184	4	73	4	21.6	2	1	3	1	1	4	8	2	3	1	24	2	1	1	1					1	1		1	1	2
1704	1	35	1	177	3	58	2	18.5	2	2	3	1	1	2	9	2	5	1	11	1	7	2	1					1	1	3	3	2	2
1705	1	29	1	169	2	69	3	24.2	2	1	1	1	1	3	8	2	6	1	14	1	1	1	1					1	1		1	1	2
1708	1	27	1	170	3	75	4	26	3	2	1	1	1	2	9	2	8	2	18	2	3	3	1					1	1	2	4	2	2
1709	1	41	2	176	3	61	3	19.7	2	1	2	1	1	2	8	2	6	1	16	2	2	3	1					1	1	4	3	2	1
1711	1	36	1	166	2	79	4	28.7	3	1	4	1	1	3	6	1	9	2	18	2	1	3	1					1	1		1	1	1
1712	1	21	1	186	4	86	5	24.9	2	1	1	1	1	2	8	2	8	2	15	1	3	2	1					1	1	1	3	2	1
1714	1	21	1	180	4	55	2	17	1	2	4	1	1	3	10	2	6	1	16	2	5	3	4	4	4	3	30	3	8		1	1	2
1715	1	26	1	170	3	65	3	22.5	2	2	1	1	1	3	7	1	6	1	14	1	1	1	1					1	1		1	1	1
1717	1	46	2	164	2	58	2	21.6	2	1	2	1	1	3	5	1	5	1	8	1	1	2	1					1	1		1	1	4
1718	1	28	1	174	3	55	2	18.2	1	1	1	1	1	3	8	2	9	2	13	1	3	2	1					1	1	3	2	1	2
1723	1	37	1	164	2	59	2	21.9	2	2	2	1	1	4	6	1	7	1	21	2	1	3	3	2	3	1	10	2	4		1	1	1
1724	1	46	2	176	3	76	4	24.5	2	1	2	1	3	5	11	2	8	2	18	2	1	1	1					1	1		1	1	1
1725	1	23	1	183	4	115	5	34.3	3	2	3	2	1	1	9	2	6	1	12	1	1	2	2	2	5	2	20	2	6		1	1	1
1726	1	46	2	167	2	57	2	20.4	2	1	4	1	1	3	6	1	9	2	12	1	1	4	1					1	1		1	1	1
1728	1	39	1	170	3	68	3	23.5	2	1	1	1	1	2	6	1	5	1	13	1	1	2	1					1	1		1	1	2
1729	1	39	1	161	2	54	2	20.8	2	1	4	1	1	5	9	2	6	1	14	1	1	1	1					1	1		1	1	2
1730	1	44	2	178	3	90	5	28.4	3	1	2	1	3	4	9	2	6	1	15	1	1	3	1					1	1		1	1	2
1734	1	53	3	158	1	60	3	24	2	1	4	1	1	3	4	1	3	1	16	2	1	1	1					1	1		1	1	1
1735	1	45	2	172	3	65	3	22	2	2	3	1	2	3	9	2	9	2	18	2	1	1	1					1	1		1	1	2
1737	1	40	2	165	2	60	3	22	2	2	4	1	1	3	3	1	12	2	24	2	1	1	2	2	1	1	5	2	3		1	1	1
1738	1	44	2	170	3	58	2	20.1	2	2	4	1	1	2	8	2	7	1	18	2	5	1	1					1	1		1	1	1
1739	1	49	2	189	4	84	5	23.5	2	3	2	1	3	3	8	2	5	1	10	1	1	2	1					1	1		1	1	3
1740	1	27	1	163	2	70	4	26.3	3	2	2	1	1	3	9	2	9	2	18	2	1	4	1					1	1		1	1	1
1741	1	39	1	165	2	52	2	19.1	2	3	2	1	1	3	7	1	8	2	23	2	1	4	3	5	3	4	30	3	8		1	1	3
1751	1	33	1	171	3	60	3	20.5	2	1	1	1	1	2	8	2	6	1	18	2	1	1	2	3	1	1	40	3	8		1	1	4
1752	1	28	1	165	2	55	2	20.2	2	1	1	1	1	2	3	1	12	2	24	2	3	3	3	5	4	2	10	2	4	5	2	1	3
1753	1	37	1	180	4	65	3	20.1	2	3	3	1	1	4	10	2	7	1	18	2	1	1	1					1	1		1	1	2
1755	1	32	1	178	3	80	5	25.2	3	3	1	1	1	3	6	1	6	1	20	2	1	2	1					1	1		1	1	2
1759	1	35	1	180	4	67	3	20.7	2	1	2	1	3	2	9	2	6	1	14	1	1	1	1					1	1		1	1	2
1760	1	54	3	164	2	64	3	23.8	2	2	4	1	1	3	10	2	6	1	14	1	1	4	1					1	1	5	2	1	2
1761	1	22	1	168	2	66	3	23.4	2	1	3	1	1	2	3	1	12	2	20	2	4	2	2	2	1	1	8	2	3		1	1	1
1763	1	48	2	170	3	65	3	22.5	2	2	4	1	1	2	7	1	9	2	20	2	1	1	1					1	1		1	1	1
1765	1	28	1	175	3	70	4	22.9	2	1	1	1	1	3	8	2	6	1	14	1	1	4	1					1	1	3	2	1	1
1769	1	28	1	166	2	66	3	24	2	2	1	1	1	3	8	2	7	1	14	1	1	1	1					1	1		1	1	1
1770	1	25	1	167	2	55	2	19.7	2	1	1	1	1	3	8	2	6	1	10	1	4	4	1					1	1	1	3	2	2
1771	1	48	2	160	2	68	3	26.6	3	1	2	1	3	5	9	2	5	1	14	1	1	4	1					1	1		1	1	3
1772	1	22	1	176	3	58	2	18.7	2	1	3	1	1	4	10	2	7	1	10	1	1	1	1					1	1		1	1	2
1773	1	26	1	160	2	60	3	23.4	2	1	3	1	1	2	6	1	8	2	18	2	1	3	1					1	1		1	1	2
1774	1	26	1	164	2	53	2	19.7	2	1	2	1	3	3	9	2	9	2	15	1	4	4	3	5	1	2	40	3	8	2	3	2	5
1775	1	26	1	167	2	58	2	20.8	2	3	4	1	1	5	3	1	12	2	24	2	1	4	1					1	1		1	1	2
1776	1	47	2	165	2	73	4	26.8	3	2	4	1	1	2	6	1	6	1	13	1	3	2	1					1	1	6	3	2	3
1777	1	38	1	173	3	73	4	24.4	2	2	4	1	1	5	7	1	9	2	18	2	1	3	1					1	1		1	1	2
1779	1	24	1	179	3	74	4	23.1	2	1	3	1	1	1	12	2	4	1	8	1	2	3	1					1	1	2	3	2	1
1782	1	27	1	171	3	72	4	24.6	2	1	2	1	3	3	12	2	7	1	16	2	1	1	1					1	1		1	1	1
1783	1	45	2	176	3	65	3	21	2	1	2	1	1	1	9	2	6	1	22	2	1	2	1					1	1		1	1	2
1786	1	58	3	175	3	80	5	26.1	3	3	4	1	1	1	8	2	6	1	12	1	1	1	1					1	1		1	1	1
1788	1	38	1	175	3	59	2	19.3	2	1	2	1	3	2	7	1	11	2	15	1	1	1	1					1	1		1	1	1
1790	1	58	3	176	3	61	3	19.7	2	2	4	1	1	2	6	1	7	1	18	2	1	1	1					1	1		1	1	4
1792	1	30	1	175	3	75	4	24.5	2	1	1	1	1	4	8	2	9	2	22	2	1	2	1					1	1		1	1	1
1793	1	42	2	170	3	65	3	22.5	2	1	3	1	1	3	7	1	5	1	13	1	1	2	1					1	1		1	1	2
1794	1	35	1	170	3	65	3	22.5	2	1	1	1	1	3	6	1	3	1	24	2	1	1	1					1	1		1	1	1
1795	1	27	1	167	2	60	3	21.5	2	2	1	1	1	2	10	2	6	1	10	1	2	1	1					1	1	2	2	1	1
1805	1	53	3	170	3	59	2	20.4	2	1	4	1	1	3	6	1	7	1	12	1	1	1	1					1	1		1	1	2
1811	1	41	2	178	3	66	3	20.8	2	1	3	1	1	4	9	2	6	1	15	1	1	1	1					1	1		1	1	1
1812	1	31	1	164	2	65	3	24.2	2	2	1	1	1	5	6	1	7	1	16	2	2	2	1					1	1		1	1	1
1816	1	22	1	177	3	85	5	27.1	3	2	2	1	2	3	12	2	5	1	10	1	5	2	1					1	1	3	3	2	2
1823	1	34	1	178	3	64	3	20.2	2	1	3	1	1	3	9	2	8	2	16	2	1	3	4	3	1	5	12	2	4		1	1	1
1824	1	32	1	178	3	60	3	18.9	2	2	3	1	3	2	3	1	12	2	24	2	1	3	3	3	1	2	3	2	2		1	1	1
1825	1	45	2	183	4	76	4	22.7	2	1	4	2	2	3	8	2	5	1	15	1	3	2	1					1	1	3	3	2	2
1827	1	24	1	180	4	70	4	21.6	2	1	1	1	1	2	5	1	9	2	12	1	1	1	1					1	1		1	1	1
1828	1	23	1	172	3	60	3	20.3	2	2	1	1	1	5	11	2	8	2	12	1	7	3	3	5	4	3	30	3	8	2	3	2	2
1829	1	21	1	177	3	64	3	20.4	2	1	1	1	3	4	8	2	6	1	12	1	7	1	1					1	1		1	1	1
1830	1	47	2	170	3	62	3	21.5	2	1	4	1	1	3	8	2	7	1	17	2	1	1	1					1	1		1	1	1
1831	1	45	2	168	2	53	2	18.8	2	2	4	1	1	4	6	1	9	2	18	2	3	3	1					1	1	4	2	1	1
1833	1	59	3	172	3	70	4	23.7	2	2	4	1	1	3	8	2	6	1	12	1	1	1	1					1	1		1	1	1
1834	1	34	1	172	3	63	3	21.3	2	1	4	1	1	5	10	2	6	1	14	1	1	3	4	1	3	4	30	3	8		1	1	1
1836	1	31	1	170	3	90	5	31.1	3	1	4	1	1	3	10	2	6	1	16	2	4	4	3	2	1	3	10	2	4		1	1	3
1837	1	32	1	158	1	62	3	24.8	2	1	4	1	1	5	9	2	6	1	17	2	1	1	1					1	1		1	1	1
1840	1	60	4	176	3	88	5	28.4	3	1	4	1	1	2	3	1	3	1	12	1	1	1	1					1	1		1	1	2
1843	1	48	2	170	3	60	3	20.8	2	2	3	1	1	5	9	2	6	1	16	2	1	2	1					1	1		1	1	4
1848	1	48	2	173	3	67	3	22.4	2	2	4	1	1	3	8	2	3	1	12	1	1	1	1					1	1		1	1	1
1850	1	41	2	180	4	103	5	31.8	3	1	2	1	3	5	7	1	7	1	18	2	1	3	1					1	1		1	1	2
1851	1	44	2	176	3	70	4	22.6	2	1	3	1	1	5	9	2	8	2	20	2	1	1	1					1	1		1	1	2
1854	1	26	1	170	3	55	2	19	2	1	3	2	3	2	6	1	3	1	17	2	1	1	1					1	1		1	1	2
1855	1	44	2	162	2	58	2	22.1	2	2	2	1	1	4	9	2	6	1	12	1	1	2	1					1	1	6	4	2	1
1857	1	34	1	165	2	55	2	20.2	2	1	1	1	1	2	7	1	11	2	24	2	1	3	1					1	1	1	2	1	3
1858	1	39	1	168	2	66	3	23.4	2	1	2	1	1	4	12	2	9	2	18	2	1	1	4	1	1	1	6	2	3		1	1	5
1859	1	37	1	165	2	55	2	20.2	2	2	1	1	1	3	8	2	6	1	16	2	7	3	1					1	1	2	3	2	2
1861	1	49	2	180	4	90	5	27.8	3	1	4	1	1	3	9	2	6	1	18	2	1	2	1					1	1		1	1	2
1867	1	37	1	164	2	63	3	23.4	2	1	1	1	1	3	3	1	7	1	14	1	1	4	1					1	1		1	1	2
1868	1	36	1	174	3	72	4	23.8	2	1	1	1	1	5	6	1	5	1	7	1	2	2	1					1	1		1	1	1
1871	1	50	3	165	2	68	3	25	2	1	4	1	1	3	9	2	7	1	18	2	1	1	1					1	1		1	1	1
1872	1	26	1	177	3	60	3	19.2	2	1	1	1	3	3	9	2	9	2	18	2	1	3	2	5	4	1	15	2	5		1	1	1
1873	1	38	1	174	3	61	3	20.1	2	3	4	1	1	3	6	1	6	1	16	2	1	2	1					1	1		1	1	1
1875	1	26	1	170	3	55	2	19	2	2	1	1	2	3	12	2	4	1	12	1	7	2	1					1	1		1	1	1
1877	1	49	2	173	3	58	2	19.4	2	2	4	1	1	4	9	2	6	1	18	2	1	1	1					1	1		1	1	1
1878	1	31	1	170	3	61	3	21.1	2	2	3	1	1	2	3	1	12	2	24	2	1	4	2	1	1	2	10	2	4		1	1	1
1880	1	43	2	170	3	80	5	27.7	3	2	2	1	1	5	7	1	9	2	13	1	1	3	1					1	1		1	1	2
1883	1	29	1	174	3	62	3	20.5	2	1	4	1	1	3	7	1	7	1	17	2	1	2	1					1	1	6	2	1	1
1886	1	47	2	175	3	61	3	19.9	2	1	2	1	1	2	9	2	9	2	16	2	1	1	1					1	1		1	1	1
1889	1	52	3	172	3	57	2	19.3	2	1	4	1	1	4	7	1	7	1	14	1	4	2	1					1	1	6	2	1	3
1890	1	36	1	170	3	56	2	19.4	2	2	2	1	1	2	9	2	6	1	13	1	1	3	1					1	1	6	3	2	1
1892	1	25	1	167	2	64	3	22.9	2	1	2	1	1	1	7	1	8	2	17	2	4	2	1					1	1		1	1	1
1894	1	33	1	176	3	74	4	23.9	2	1	2	1	3	4	3	1	11	2	6	1	1	4	1					1	1		1	1	1
1896	1	50	3	170	3	68	3	23.5	2	2	4	1	1	3	7	1	7	1	14	1	4	4	1					1	1		1	1	3
1897	1	33	1	171	3	65	3	22.2	2	1	1	1	1	3	12	2	3	1	6	1	2	1	4	3	1	2	15	2	5		1	1	3
1899	1	44	2	181	4	77	4	23.5	2	1	3	1	1	3	6	1	9	2	21	2	1	3	1					1	1	6	2	1	1
1901	1	39	1	178	3	60	3	18.9	2	2	3	1	1	3	8	2	8	2	13	1	2	1	1					1	1		1	1	1
1904	1	33	1	181	4	65	3	19.8	2	1	2	1	3	2	7	1	9	2	7	1	3	2	1					1	1		1	1	2
1906	1	60	4	172	3	68	3	23	2	2	2	1	2	4	9	2	4	1	9	1	4	3	1					1	1		1	1	1
1909	1	34	1	177	3	87	5	27.8	3	1	1	1	1	4	8	2	6	1	24	2	1	2	1					1	1	6	2	1	2
1911	1	29	1	162	2	53	2	20.2	2	1	1	1	1	3	6	1	8	2	13	1	1	1	1					1	1		1	1	1
1914	1	35	1	166	2	72	4	26.1	3	2	2	1	3	4	9	2	5	1	12	1	1	2	1					1	1		1	1	3
1915	1	42	2	174	3	53	2	17.5	1	3	3	1	1	3	4	1	11	2	17	2	1	2	2	5	1	3	10	2	4		1	1	1
1919	1	45	2	165	2	76	4	27.9	3	1	2	1	3	3	5	1	6	1	15	1	1	1	1					1	1		1	1	2
1920	1	45	2	180	4	60	3	18.5	2	2	2	1	1	1	3	1	12	2	19	2	1	4	1					1	1		1	1	1
1923	1	27	1	168	2	65	3	23	2	1	1	1	1	4	7	1	6	1	18	2	1	2	1					1	1		1	1	1
1924	1	50	3	164	2	60	3	22.3	2	1	4	1	1	3	9	2	6	1	18	2	2	1	1					1	1		1	1	4
1928	1	39	1	165	2	77	4	28.3	3	1	4	1	1	5	12	2	12	2	24	2	1	4	1					1	1		1	1	5
1931	1	34	1	165	2	51	2	18.7	2	3	3	1	1	5	7	1	9	2	17	2	1	2	1					1	1	2	4	2	3
1932	1	27	1	175	3	85	5	27.8	3	1	1	1	1	5	9	2	3	1	12	1	1	1	1					1	1		1	1	4
1934	1	28	1	180	4	95	5	29.3	3	1	1	1	1	2	9	2	8	2	12	1	1	2	1					1	1		1	1	2
1940	1	29	1	167	2	62	3	22.2	2	1	4	1	1	1	5	1	5	1	12	1	2	1	1					1	1		1	1	1
1941	1	35	1	170	3	58	2	20.1	2	1	2	1	3	4	6	1	9	2	18	2	2	3	3	3	3	1	15	2	5		1	1	1
1942	1	27	1	163	2	49	1	18.4	1	1	4	1	1	3	4	1	6	1	6	1	1	1	1					1	1		1	1	1
1945	1	61	4	173	3	66	3	22.1	2	2	4	1	1	5	6	1	4	1	6	1	1	1	1					1	1		1	1	1
1946	1	23	1	180	4	60	3	18.5	2	2	1	1	1	3	4	1	4	1	17	2	2	3	1					1	1		1	1	1
1947	1	32	1	174	3	85	5	28.1	3	2	4	1	1	2	9	2	9	2	22	2	2	1	1					1	1	3	3	2	4
1949	1	33	1	173	3	71	4	23.7	2	1	4	1	1	3	9	2	6	1	18	2	1	3	2	3	1	3	15	2	5		1	1	2
1950	1	47	2	177	3	75	4	23.9	2	1	3	2	2	5	9	2	3	1	24	2	1	1	1					1	1		1	1	1
1951	1	41	2	175	3	70	4	22.9	2	2	4	1	1	2	6	1	9	2	15	1	1	3	1					1	1		1	1	2
1954	1	40	2	179	3	50	2	15.6	1	1	4	1	1	4	3	1	12	2	18	2	1	2	1					1	1		1	1	4
1955	1	46	2	165	2	54	2	19.8	2	2	3	1	1	3	11	2	10	2	24	2	1	3	1					1	1		1	1	4
1958	1	39	1	180	4	82	5	25.3	3	1	1	1	1	4	3	1	12	2	18	2	2	4	1					1	1	3	3	2	3
1959	1	34	1	178	3	73	4	23	2	1	1	1	1	4	9	2	4	1	12	1	1	1	1					1	1		1	1	1
1961	1	41	2	171	3	64	3	21.9	2	1	1	1	1	4	9	2	6	1	18	2	1	1	3	1	1	2	12	2	4		1	1	1
1964	1	47	2	170	3	67	3	23.2	2	1	1	1	1	3	8	2	6	1	17	2	1	1	1					1	1		1	1	1
1967	1	56	3	166	2	78	4	28.3	3	2	4	1	1	3	9	2	6	1	18	2	7	1	1					1	1		1	1	4
1969	1	42	2	170	3	56	2	19.4	2	3	2	1	1	3	6	1	7	1	16	2	3	2	3	5	4	2	30	3	8		1	1	2
1972	1	33	1	174	3	53	2	17.5	1	2	1	1	1	3	6	1	9	2	22	2	2	2	1					1	1		1	1	1
1973	1	26	1	174	3	65	3	21.5	2	1	2	1	1	2	9	2	6	1	12	1	7	1	2	2	1	2	10	2	4		1	1	1
1976	1	35	1	173	3	70	4	23.4	2	2	3	1	1	3	12	2	3	1	13	1	3	2	1					1	1	4	2	1	4
1977	1	49	2	167	2	79	4	28.3	3	3	4	1	1	3	9	2	6	1	12	1	5	2	1					1	1		1	1	3
1978	1	27	1	167	2	65	3	23.3	2	1	1	1	1	5	12	2	7	1	11	1	1	1	2	1	1	1	15	2	5		1	1	4
1979	1	25	1	171	3	65	3	22.2	2	2	1	1	1	2	7	1	6	1	14	1	4	4	1					1	1	4	2	1	3
1980	1	29	1	170	3	63	3	21.8	2	3	3	1	1	5	11	2	7	1	11	1	1	1	2	1	1	1	50	3	8		1	1	1
1981	1	36	1	170	3	51	2	17.6	1	2	3	2	3	1	8	2	8	2	15	1	2	4	1					1	1		1	1	4
1982	1	27	1	166	2	67	3	24.3	2	1	3	1	1	3	3	1	12	2	24	2	5	4	1					1	1	1	2	1	2
1983	1	49	2	172	3	74	4	25	3	2	4	1	1	4	8	2	9	2	15	1	1	1	1					1	1		1	1	5
1985	1	29	1	162	2	51	2	19.4	2	3	1	2	2	1	9	2	6	1	12	1	2	1	1					1	1		1	1	3
1986	1	22	1	160	2	50	2	19.5	2	1	3	1	1	1	3	1	12	2	24	2	2	1	2	3	1	5	20	2	6		1	1	1
1987	1	49	2	172	3	69	3	23.3	2	2	4	1	1	3	3	1	12	2	12	1	1	1	1					1	1		1	1	1
1988	1	28	1	169	2	75	4	26.3	3	2	3	1	1	5	9	2	7	1	12	1	1	1	2	2	1	1	50	3	8		1	1	1
1989	1	23	1	175	3	64	3	20.9	2	1	3	1	1	3	10	2	5	1	9	1	2	2	1					1	1	4	4	2	3
1991	1	34	1	168	2	58	2	20.5	2	1	2	1	1	4	9	2	6	1	18	2	3	2	2	2	1	1	4	2	2		1	1	1
1992	1	65	4	168	2	68	3	24.1	2	3	2	1	1	3	7	1	8	2	17	2	1	2	1					1	1		1	1	2
1993	1	21	1	165	2	50	2	18.4	1	1	3	1	1	2	9	2	6	1	12	1	2	1	1					1	1	6	3	2	1
1994	1	36	1	177	3	88	5	28.1	3	1	2	2	1	2	3	1	4	1	16	2	5	3	1					1	1		1	1	2
1998	1	68	4	166	2	71	4	25.8	3	3	4	1	1	2	6	1	6	1	12	1	1	1	1					1	1		1	1	2
1999	1	32	1	173	3	80	5	26.7	3	2	2	1	1	2	9	2	7	1	9	1	3	3	3	4	3	3	50	3	8	5	3	2	1
2001	1	48	2	168	2	88	5	31.2	3	1	1	1	1	5	6	1	7	1	17	2	2	2	1					1	1		1	1	2
2002	1	42	2	173	3	62	3	20.7	2	1	1	1	1	3	9	2	5	1	14	1	1	1	1					1	1		1	1	1
2004	1	35	1	171	3	60	3	20.5	2	1	2	1	1	3	10	2	9	2	12	1	1	1	1					1	1		1	1	4
2006	1	50	3	182	4	68	3	20.5	2	2	4	1	1	1	6	1	9	2	12	1	2	1	1					1	1		1	1	1
2008	1	48	2	165	2	80	5	29.4	3	1	3	1	1	3	9	2	6	1	12	1	1	2	1					1	1		1	1	1
2014	1	49	2	169	2	72	4	25.2	3	3	2	1	1	5	6	1	8	2	12	1	1	2	1					1	1		1	1	2
2015	1	40	2	175	3	76	4	24.8	2	3	2	1	3	4	6	1	10	2	19	2	1	3	1					1	1		1	1	2
2016	1	38	1	165	2	75	4	27.5	3	2	4	1	1	3	3	1	12	2	24	2	1	4	4	2	1	1	30	2	8		1	1	2
2017	1	39	1	166	2	69	3	25	3	2	4	1	1	2	6	1	9	2	18	2	1	2	3	1	1	2	20	2	6		1	1	1
2018	1	32	1	175	3	60	3	19.6	2	1	3	1	1	5	12	2	7	1	24	2	1	2	2	1	1	1	10	2	4		1	1	1
2019	1	38	1	170	3	74	4	25.6	3	1	1	1	1	3	11	2	3	1	7	1	1	1	1					1	1		1	1	2
2025	1	37	1	185	4	59	2	17.2	1	1	1	2	3	1	9	2	9	2	24	2	1	1	1					1	1		1	1	1
2026	1	37	1	160	2	58	2	22.7	2	1	2	1	1	5	8	2	9	2	18	2	1	1	1					1	1		1	1	1
2029	1	34	1	159	1	62	3	24.5	2	1	1	1	1	3	4	1	6	1	18	2	1	3	1					1	1		1	1	1
2030	1	35	1	182	4	81	5	24.5	2	1	4	1	1	5	12	2	7	1	17	2	2	1	1					1	1		1	1	2
2032	1	36	1	168	2	62	3	22	2	1	1	1	1	3	6	1	6	1	12	1	1	1	1					1	1		1	1	2
2034	1	27	1	175	3	60	3	19.6	2	1	1	1	1	4	11	2	7	1	12	1	1	2	1					1	1		1	1	2
2035	1	36	1	163	2	68	3	25.6	3	2	3	1	1	2	6	1	6	1	14	1	1	2	1					1	1		1	1	2
2040	1	26	1	175	3	84	5	27.4	3	1	1	1	1	2	9	2	7	1	12	1	2	1	4	1	1	1	36	3	8		1	1	1
2041	1	28	1	170	3	58	2	20.1	2	1	2	1	3	4	6	1	8	2	17	2	1	1	1					1	1		1	1	1
2042	1	31	1	169	2	80	5	28	3	1	4	1	1	4	6	1	9	2	15	1	5	4	1					1	1	1	2	1	3
2043	1	27	1	170	3	65	3	22.5	2	2	2	1	1	1	9	2	7	1	14	1	1	3	1					1	1		1	1	5
2044	1	21	1	168	2	49	1	17.4	1	1	2	2	1	1	4	1	5	1	21	2	2	2	1					1	1		1	1	1
2047	1	30	1	177	3	64	3	20.4	2	1	4	1	1	2	8	2	6	1	18	2	1	2	2	1	1	1	30	3	8		1	1	1
2049	1	47	2	167	2	86	5	30.8	3	3	4	1	1	4	7	1	7	1	15	1	2	1	1					1	1		1	1	1
2051	1	25	1	168	2	70	4	24.8	2	1	3	1	1	2	6	1	9	2	18	2	1	1	1					1	1		1	1	1
2052	1	25	1	178	3	52	2	16.4	1	1	2	1	1	3	8	2	6	1	18	2	1	2	3	2	5	1	30	3	8		1	1	1
2053	1	38	1	174	3	62	3	20.5	2	1	2	1	1	3	12	2	3	1	12	1	1	2	1					1	1		1	1	1
2054	1	53	3	176	3	80	5	25.8	3	2	4	1	1	3	3	1	12	2	24	2	1	1	1					1	1		1	1	3
2056	1	26	1	178	3	80	5	25.2	3	2	3	1	2	3	8	2	4	1	24	2	1	2	1					1	1		1	1	1
2057	1	29	1	169	2	90	5	31.5	3	1	3	1	1	1	5	1	5	1	13	1	1	1	1					1	1		1	1	2
2058	1	28	1	171	3	61	3	20.9	2	1	3	1	1	2	6	1	6	1	14	1	1	4	2	3	1	2	10	2	4		1	1	5
2061	1	25	1	158	1	78	4	31.2	3	1	2	2	2	4	7	1	6	1	15	1	7	3	1					1	1	3	3	2	3
2062	1	41	2	173	3	80	5	26.7	3	2	2	1	1	3	10	2	6	1	10	1	3	2	1					1	1	4	2	1	1
2066	1	47	2	170	3	50	2	17.3	1	2	1	1	1	3	9	2	6	1	12	1	2	1	1					1	1		1	1	2
2068	1	28	1	170	3	60	3	20.8	2	1	2	1	1	3	7	1	7	1	15	1	2	1	2	1	3	3	3	2	2		1	1	1
2070	1	31	1	171	3	65	3	22.2	2	1	1	1	1	4	9	2	6	1	24	2	1	1	1					1	1		1	1	4
2071	1	47	2	168	2	75	4	26.6	3	1	1	1	1	2	4	1	9	2	22	2	1	1	1					1	1		1	1	2
2072	1	40	2	170	3	56	2	19.4	2	2	1	1	1	3	9	2	6	1	18	2	1	3	1					1	1	6	4	2	3
2075	1	38	1	167	2	72	4	25.8	3	1	3	2	1	2	9	2	5	1	19	2	2	1	1					1	1		1	1	4
2076	1	48	2	170	3	65	3	22.5	2	2	1	1	1	3	9	2	7	1	24	2	1	1	1					1	1		1	1	3
2077	1	56	3	168	2	85	5	30.1	3	1	4	1	1	2	5	1	6	1	24	2	1	1	1					1	1		1	1	1
2080	1	58	3	173	3	72	4	24.1	2	1	4	1	1	4	3	1	6	1	12	1	1	1	1					1	1		1	1	5
2081	1	43	2	173	3	53	2	17.7	1	2	1	1	3	3	7	1	12	2	22	2	7	2	1					1	1		1	1	2
2084	1	30	1	171	3	66	3	22.6	2	2	2	2	1	3	10	2	9	2	18	2	1	1	1					1	1		1	1	2
2085	1	34	1	172	3	54	2	18.3	1	1	3	1	1	3	8	2	6	1	16	2	1	1	1					1	1		1	1	1
2086	1	37	1	165	2	70	4	25.7	3	2	1	1	1	3	9	2	6	1	17	2	1	1	1					1	1		1	1	4
2088	1	47	2	183	4	69	3	20.6	2	3	1	1	1	2	8	2	8	2	15	1	1	1	1					1	1		1	1	1
2092	1	29	1	175	3	63	3	20.6	2	1	4	1	1	3	12	2	3	1	6	1	7	1	1					1	1	6	2	1	1
2093	1	38	1	167	2	61	3	21.9	2	1	1	1	1	1	12	2	3	1	9	1	2	1	1					1	1		1	1	5
2094	1	39	1	162	2	83	5	31.6	3	2	4	1	3	4	6	1	9	2	13	1	1	4	2	4	1	1	25	2	7		1	1	2
2097	1	29	1	164	2	50	2	18.6	2	1	2	2	1	1	5	1	8	2	17	2	1	2	1					1	1		1	1	1
2098	1	46	2	177	3	80	5	25.5	3	1	3	1	1	3	5	1	7	1	18	2	1	1	1					1	1		1	1	1
2100	1	44	2	168	2	55	2	19.5	2	3	3	2	1	1	12	2	3	1	18	2	2	3	1					1	1		1	1	2
2101	1	34	1	177	3	80	5	25.5	3	1	1	1	1	5	9	2	8	2	15	1	5	2	1					1	1	4	2	1	2
2106	1	38	1	170	3	70	4	24.2	2	1	4	1	1	1	6	1	12	2	24	2	3	2	3	2	1	3	25	2	7		1	1	1
2107	1	35	1	168	2	56	2	19.8	2	1	2	1	3	2	8	2	7	1	13	1	3	3	3	4	1	5	8	2	3		1	1	2
2108	1	36	1	164	2	56	2	20.8	2	3	4	1	1	2	6	1	9	2	18	2	4	3	1					1	1	6	4	2	2
2109	1	34	1	170	3	60	3	20.8	2	3	3	1	1	3	6	1	9	2	17	2	3	2	1					1	1	5	2	1	3
2110	1	43	2	170	3	72	4	24.9	2	3	2	1	1	2	9	2	7	1	20	2	1	1	1					1	1		1	1	2
2112	1	26	1	165	2	56	2	20.6	2	1	4	1	1	2	9	2	4	1	11	1	3	3	3	4	3	3	40	3	8	3	4	2	3
2115	1	38	1	177	3	63	3	20.1	2	1	4	1	1	5	9	2	6	1	8	1	4	3	1					1	1		1	1	2
2117	1	39	1	167	2	63	3	22.6	2	1	2	1	1	4	10	2	6	1	13	1	1	1	1					1	1		1	1	4
2121	1	29	1	170	3	65	3	22.5	2	2	4	1	1	4	10	2	6	1	10	1	4	1	1					1	1	2	2	1	1
2122	1	48	2	186	4	78	4	22.5	2	1	4	1	1	3	9	2	6	1	12	1	2	2	1					1	1		1	1	4
2123	1	20	1	163	2	48	1	18.1	1	2	4	1	1	1	3	1	12	2	24	2	2	1	1					1	1	1	2	1	4
2125	1	47	2	180	4	94	5	29	3	1	1	1	1	5	12	2	9	2	12	1	7	2	1					1	1	1	2	1	4
2126	1	46	2	172	3	69	3	23.3	2	3	1	1	1	4	11	2	9	2	24	2	2	2	1					1	1		1	1	2
2127	1	49	2	160	2	70	4	27.3	3	3	1	1	1	3	9	2	7	1	17	2	1	1	1					1	1		1	1	1
2128	1	36	1	170	3	65	3	22.5	2	3	3	1	1	3	9	2	8	2	13	1	1	1	1					1	1		1	1	3
2129	1	47	2	165	2	75	4	27.5	3	1	1	1	1	2	7	1	6	1	18	2	1	1	1					1	1		1	1	1
2132	1	26	1	165	2	55	2	20.2	2	1	3	1	1	3	6	1	6	1	12	1	1	1	1					1	1		1	1	2
2133	1	37	1	164	2	65	3	24.2	2	1	1	1	1	5	9	2	6	1	12	1	1	1	1					1	1		1	1	2
2134	1	44	2	164	2	51	2	19	2	1	1	1	1	3	9	2	8	2	14	1	1	2	1					1	1		1	1	2
2135	1	31	1	169	2	70	4	24.5	2	2	2	1	1	2	9	2	6	1	12	1	7	1	3	1	1	2	30	3	8		1	1	1
2136	1	43	2	170	3	60	3	20.8	2	2	1	1	1	3	8	2	6	1	12	1	1	1	1					1	1		1	1	2
2138	1	46	2	172	3	77	4	26	3	1	1	1	1	3	6	1	6	1	12	1	1	1	1					1	1		1	1	1
2142	1	38	1	168	2	55	2	19.5	2	1	1	1	3	4	9	2	7	1	15	1	4	3	1					1	1	5	2	1	4
2144	1	39	1	181	4	68	3	20.8	2	1	1	1	1	2	8	2	8	2	14	1	1	2	1					1	1		1	1	1
2145	1	49	2	175	3	65	3	21.2	2	2	3	1	1	1	11	2	5	1	21	2	4	1	1					1	1	3	3	2	1
2147	1	43	2	172	3	52	2	17.6	1	2	3	1	1	2	6	1	9	2	18	2	1	1	2	2	1	1	30	3	8		1	1	1
2150	1	35	1	166	2	66	3	24	2	1	3	1	2	4	10	2	5	1	8	1	7	2	1					1	1	4	2	1	3
2152	1	45	2	172	3	62	3	21	2	1	4	1	1	2	3	1	3	1	21	2	1	1	1					1	1		1	1	2
2155	1	36	1	165	2	60	3	22	2	1	2	1	1	3	10	2	8	2	18	2	7	2	1					1	1	3	4	2	2
2157	1	32	1	180	4	82	5	25.3	3	1	1	1	1	3	10	2	6	1	10	1	2	3	1					1	1	2	2	1	2
2159	1	26	1	170	3	72	4	24.9	2	2	1	1	1	4	11	2	7	1	13	1	7	1	4	5	3	2	40	3	8		1	1	1
2163	1	49	2	167	2	78	4	28	3	1	2	2	2	1	5	1	9	2	18	2	2	1	1					1	1	5	4	2	1
2164	1	47	2	174	3	76	4	25.1	3	1	2	1	1	4	8	2	3	1	12	1	1	2	1					1	1		1	1	4
2165	1	22	1	180	4	67	3	20.7	2	1	4	1	1	2	9	2	7	1	18	2	1	1	1					1	1		1	1	1
2167	1	35	1	170	3	68	3	23.5	2	1	2	1	3	5	3	1	12	2	14	1	1	3	1					1	1		1	1	1
2168	1	23	1	172	3	55	2	18.6	2	1	1	2	1	1	8	2	8	2	14	1	7	3	1					1	1		1	1	1
2169	1	29	1	145	1	55	2	26.2	3	1	2	2	1	1	9	2	6	1	18	2	3	3	1					1	1	3	4	2	4
2170	1	37	1	175	3	64	3	20.9	2	3	2	1	1	3	9	2	7	1	19	2	1	4	3	3	3	3	15	2	5		1	1	2
2171	1	43	2	173	3	91	5	30.4	3	1	4	1	1	3	7	1	7	1	16	2	1	1	1					1	1		1	1	1
2172	1	64	4	165	2	57	2	20.9	2	2	4	1	1	3	6	1	6	1	13	1	1	3	1					1	1		1	1	1
2175	1	26	1	162	2	80	5	30.5	3	1	3	2	1	2	3	1	6	1	16	2	1	1	1					1	1		1	1	1
2178	1	41	2	174	3	74	4	24.4	2	1	2	1	1	1	12	2	3	1	6	1	3	3	1					1	1		1	1	1
2179	1	58	3	183	4	85	5	25.4	3	3	4	1	1	3	3	1	9	2	24	2	1	1	2	1	1	1	10	2	4		1	1	1
2180	1	27	1	172	3	67	3	22.6	2	1	4	1	1	1	3	1	12	2	24	2	2	2	1					1	1	2	3	2	3
2182	1	43	2	170	3	70	4	24.2	2	2	1	1	1	4	8	2	7	1	12	1	1	2	1					1	1		1	1	2
2183	1	38	1	175	3	75	4	24.5	2	1	2	1	1	4	10	2	6	1	9	1	7	1	1					1	1	6	2	1	4
2184	1	37	1	165	2	58	2	21.3	2	1	1	1	1	3	9	2	7	1	18	2	1	1	1					1	1	3	2	1	2
2185	1	30	1	175	3	65	3	21.2	2	2	2	1	1	3	8	2	8	2	17	2	4	2	1					1	1	5	4	2	2
2186	1	31	1	165	2	50	2	18.4	1	2	1	1	1	3	7	1	7	1	13	1	4	3	1					1	1	2	2	1	1
2187	1	47	2	165	2	58	2	21.3	2	2	1	1	1	2	8	2	5	1	14	1	1	2	1					1	1		1	1	3
2188	1	47	2	166	2	62	3	22.5	2	1	1	1	1	3	6	1	8	2	20	2	2	1	1					1	1		1	1	1
2190	1	46	2	175	3	79	4	25.8	3	1	1	1	1	2	7	1	8	2	20	2	2	1	1					1	1		1	1	1
2191	1	44	2	167	2	52	2	18.6	2	2	1	1	1	2	7	1	6	1	12	1	1	2	1					1	1		1	1	4
2192	1	29	1	160	2	60	3	23.4	2	1	2	1	1	3	6	1	7	1	16	2	2	1	1					1	1	3	2	1	2
2194	1	42	2	175	3	67	3	21.9	2	1	1	1	1	4	5	1	6	1	6	1	1	1	1					1	1		1	1	1
2195	1	34	1	167	2	53	2	19	2	1	1	1	1	3	9	2	7	1	12	1	1	2	2	1	1	3	5	2	3		1	1	1
2197	1	37	1	172	3	68	3	23	2	1	1	1	1	4	11	2	5	1	9	1	3	1	1					1	1		1	1	4
2198	1	29	1	165	2	85	5	31.2	3	1	1	1	1	3	10	2	6	1	10	1	2	3	3	2	1	5	20	2	6		1	1	1
2199	1	42	2	173	3	60	3	20	2	2	1	1	1	5	7	1	6	1	12	1	3	1	1					1	1		1	1	1
2206	1	45	2	168	2	68	3	24.1	2	1	2	1	1	4	8	2	6	1	16	2	2	1	1					1	1		1	1	5
2207	1	58	3	169	2	73	4	25.6	3	3	4	1	1	2	3	1	3	1	12	1	7	2	1					1	1		1	1	1
2208	1	37	1	175	3	68	3	22.2	2	2	1	1	1	3	9	2	6	1	12	1	3	2	1					1	1	3	3	2	2
2209	1	36	1	177	3	52	2	16.6	1	2	2	1	3	3	7	1	9	2	17	2	2	2	3	2	1	1	3	2	2		1	1	1
2210	1	41	2	171	3	60	3	20.5	2	1	3	1	1	2	9	2	6	1	12	1	3	3	1					1	1	5	2	1	1
2211	1	55	3	170	3	75	4	26	3	2	4	1	1	3	12	2	5	1	13	1	1	1	1					1	1		1	1	1
2212	1	30	1	175	3	75	4	24.5	2	1	1	1	1	3	8	2	8	2	14	1	2	2	1					1	1		1	1	2
2213	1	33	1	183	4	73	4	21.8	2	1	1	1	1	5	3	1	12	2	18	2	1	1	1					1	1		1	1	3
2214	1	32	1	168	2	57	2	20.2	2	1	1	1	1	5	6	1	7	1	13	1	1	3	1					1	1		1	1	1
2215	1	53	3	168	2	70	4	24.8	2	1	4	1	1	2	3	1	12	2	24	2	1	1	1					1	1		1	1	1
2217	1	37	1	170	3	49	1	17	1	1	2	2	2	2	3	1	10	2	24	2	1	4	1					1	1		1	1	4
2219	1	28	1	173	3	63	3	21	2	3	1	1	1	3	9	2	7	1	13	1	1	2	1					1	1	1	2	1	1
2220	1	48	2	171	3	70	4	23.9	2	2	2	1	1	3	6	1	6	1	15	1	1	2	1					1	1		1	1	3
2221	1	34	1	165	2	61	3	22.4	2	3	2	1	3	2	8	2	8	2	15	1	1	1	1					1	1		1	1	1
2226	1	27	1	177	3	75	4	23.9	2	1	1	1	1	4	9	2	4	1	12	1	7	1	1					1	1	4	3	2	2
2227	1	37	1	171	3	90	5	30.8	3	1	2	1	1	1	12	2	4	1	12	1	1	1	1					1	1		1	1	2
2228	1	25	1	176	3	61	3	19.7	2	2	2	1	2	2	10	2	5	1	13	1	4	3	3	5	3	4	23	2	6	3	3	2	2
2231	1	43	2	179	3	85	5	26.5	3	3	2	1	1	3	5	1	11	2	6	1	1	3	1					1	1		1	1	2
2234	1	37	1	172	3	82	5	27.7	3	3	2	1	2	2	9	2	7	1	12	1	1	1	1					1	1		1	1	2
2235	1	31	1	173	3	58	2	19.4	2	1	2	1	2	2	7	1	7	1	18	2	4	1	1					1	1	5	3	2	3
2236	1	36	1	177	3	52	2	16.6	1	2	2	1	3	3	8	2	7	1	18	2	1	1	2	2	1	1	3	2	2		1	1	1
2237	1	29	1	168	2	66	3	23.4	2	1	4	1	1	4	9	2	9	2	17	2	1	2	1					1	1		1	1	2
2238	1	20	1	183	4	62	3	18.5	2	1	3	2	1	1	10	2	5	1	12	1	4	3	1					1	1		1	1	1
2239	1	39	1	162	2	50	2	19.1	2	1	4	1	1	3	10	2	8	2	18	2	2	1	1					1	1		1	1	1
2240	1	37	1	183	4	80	5	23.9	2	1	4	1	1	5	10	2	8	2	14	1	1	1	1					1	1		1	1	1
2241	1	31	1	167	2	68	3	24.4	2	1	4	1	1	2	9	2	6	1	15	1	1	1	1					1	1		1	1	1
2242	1	51	3	170	3	69	3	23.9	2	1	4	1	1	2	7	1	7	1	13	1	1	1	1					1	1		1	1	3
2244	1	41	2	170	3	82	5	28.4	3	2	4	1	1	2	9	2	9	2	19	2	1	2	3	2	1	1	5	2	3		1	1	1
2245	1	44	2	172	3	68	3	23	2	1	1	1	3	3	10	2	7	1	6	1	1	1	1					1	1		1	1	2
2246	1	40	2	164	2	75	4	27.9	3	2	2	2	1	1	5	1	11	2	21	2	1	1	1					1	1		1	1	1
2247	1	48	2	167	2	96	5	34.4	3	2	2	1	1	3	8	2	6	1	14	1	2	2	1					1	1		1	1	2
2248	1	30	1	160	2	59	2	23	2	2	1	1	1	3	8	2	6	1	13	1	2	3	3	2	1	1	8	2	3		1	1	1
2249	1	41	2	174	3	71	4	23.5	2	1	1	1	1	5	9	2	4	1	13	1	1	1	1					1	1		1	1	1
2252	1	49	2	165	2	50	2	18.4	1	1	4	1	1	2	6	1	9	2	18	2	1	1	1					1	1		1	1	3
2253	1	61	4	175	3	65	3	21.2	2	2	4	1	1	2	7	1	9	2	16	2	4	2	1					1	1		1	1	2
2254	1	56	3	170	3	70	4	24.2	2	3	4	1	1	3	3	1	12	2	24	2	1	1	1					1	1		1	1	1
2255	1	29	1	166	2	60	3	21.8	2	1	1	1	1	5	11	2	7	1	14	1	7	1	1					1	1		1	1	2
2257	1	40	2	165	2	65	3	23.9	2	2	1	1	1	5	9	2	6	1	15	1	1	1	1					1	1		1	1	1
2259	1	45	2	170	3	70	4	24.2	2	2	4	1	1	4	8	2	6	1	13	1	4	1	3	2	1	2	30	3	8		1	1	5
2260	1	48	2	177	3	74	4	23.6	2	2	1	1	1	3	10	2	7	1	14	1	4	3	2	5	5	1	38	3	8		1	1	4
2263	1	44	2	167	2	60	3	21.5	2	1	4	1	1	5	3	1	12	2	24	2	1	1	1					1	1	6	2	1	1
2268	1	45	2	164	2	60	3	22.3	2	3	4	1	1	1	7	1	9	2	16	2	4	4	1					1	1	5	2	1	1
2274	1	36	1	172	3	81	5	27.4	3	1	1	1	1	5	12	2	5	1	18	2	1	1	1					1	1		1	1	1
2278	1	39	1	173	3	69	3	23.1	2	1	1	1	1	3	9	2	6	1	12	1	1	3	1					1	1	1	4	2	2
2279	1	38	1	177	3	68	3	21.7	2	2	3	1	1	3	9	2	5	1	20	2	2	2	4	1	1	3	35	3	8		1	1	3
2280	1	22	1	170	3	52	2	18	1	1	3	2	1	1	7	1	7	1	10	1	1	2	2	2	1	1	10	2	4		1	1	1
2281	1	24	1	172	3	55	2	18.6	2	2	1	1	1	3	11	2	4	1	6	1	2	2	2	5	3	3	10	2	4	2	2	1	4
2283	1	23	1	164	2	53	2	19.7	2	1	3	2	2	1	7	1	8	2	18	2	1	1	1					1	1		1	1	1
2285	1	64	4	175	3	75	4	24.5	2	3	4	1	1	4	8	2	7	1	17	2	1	1	1					1	1		1	1	2
2287	1	47	2	173	3	60	3	20	2	1	4	1	1	3	3	1	3	1	12	1	1	1	4	3	4	2	30	3	8		1	1	1
2288	1	20	1	180	4	82	5	25.3	3	1	3	2	2	1	6	1	6	1	13	1	2	3	2	1	1	3	10	2	4		1	1	1
2291	1	60	4	168	2	80	5	28.3	3	1	2	1	3	4	8	2	7	1	12	1	1	1	1					1	1		1	1	1
2294	1	55	3	173	3	77	4	25.7	3	3	4	1	1	5	8	2	6	1	14	1	1	1	1					1	1		1	1	1
2295	1	28	1	172	3	67	3	22.6	2	1	3	1	1	2	8	2	6	1	11	1	2	2	1					1	1		1	1	1
2296	1	34	1	172	3	72	4	24.3	2	1	2	1	1	3	12	2	3	1	18	2	4	1	4	5	5	4	30	3	8		1	1	1
2297	1	25	1	174	3	72	4	23.8	2	1	4	1	1	2	3	1	4	1	18	2	1	4	1					1	1		1	1	1
2298	1	33	1	177	3	115	5	36.7	3	1	4	1	1	3	9	2	9	2	24	2	2	3	1					1	1	2	2	1	1
2299	1	45	2	167	2	70	4	25.1	3	1	4	1	1	4	7	1	7	1	17	2	7	1	4	2	1	2	30	3	8		1	1	5
2303	1	39	1	175	3	89	5	29.1	3	1	1	1	1	5	12	2	6	1	6	1	1	2	1					1	1		1	1	1
2307	1	36	1	179	3	75	4	23.4	2	1	1	1	1	3	8	2	8	2	15	1	4	2	1					1	1	2	3	2	3
2308	1	47	2	174	3	55	2	18.2	1	1	3	1	1	3	9	2	7	1	18	2	1	1	1					1	1		1	1	2
2309	1	46	2	170	3	80	5	27.7	3	2	3	1	1	3	3	1	12	2	22	2	7	4	1					1	1	6	2	1	2
2312	1	26	1	163	2	48	1	18.1	1	2	2	1	1	3	9	2	8	2	16	2	4	2	1					1	1	2	2	1	2
2313	1	47	2	171	3	90	5	30.8	3	3	2	2	1	1	6	1	9	2	18	2	1	2	4	2	1	1	30	2	8		1	1	1
2314	1	56	3	173	3	72	4	24.1	2	1	4	1	1	4	7	1	7	1	21	2	1	1	1					1	1		1	1	1
2317	1	46	2	169	2	64	3	22.4	2	2	1	1	1	3	11	2	7	1	16	2	2	2	1					1	1	6	4	2	1
2318	1	48	2	174	3	56	2	18.5	1	2	3	1	1	1	9	2	5	1	24	2	1	2	1					1	1		1	1	4
2319	1	46	2	178	3	68	3	21.5	2	1	4	1	1	5	10	2	5	1	24	2	1	3	1					1	1		1	1	1
2321	1	44	2	165	2	67	3	24.6	2	1	2	1	1	4	10	2	11	2	10	1	1	1	1					1	1		1	1	5
2322	1	56	3	175	3	81	5	26.4	3	1	4	1	1	3	9	2	6	1	12	1	1	1	1					1	1		1	1	1
2323	1	46	2	175	3	75	4	24.5	2	1	1	1	3	4	7	1	10	2	14	1	1	3	1					1	1		1	1	1
2327	1	35	1	178	3	63	3	19.9	2	1	1	1	1	4	9	2	6	1	18	2	1	2	2	1	1	1	25	2	7		1	1	4
2329	1	34	1	173	3	56	2	18.7	2	1	1	1	1	5	10	2	6	1	17	2	1	2	1					1	1		1	1	1
2331	1	41	2	164	2	59	2	21.9	2	2	1	1	1	3	9	2	6	1	12	1	2	1	2	1	3	1	30	3	8		1	1	2
2332	1	40	2	172	3	58	2	19.6	2	2	4	1	1	2	6	1	4	1	12	1	1	1	1					1	1		1	1	1
2333	1	33	1	164	2	54	2	20.1	2	1	3	1	1	3	12	2	3	1	6	1	1	2	1					1	1	6	2	1	1
2336	1	53	3	167	2	68	3	24.4	2	1	4	1	1	2	7	1	3	1	20	2	5	1	1					1	1	1	2	1	4
2337	1	46	2	182	4	66	3	19.9	2	1	4	1	1	3	6	1	6	1	11	1	7	2	1					1	1		1	1	1
2339	1	30	1	166	2	58	2	21	2	1	1	1	1	2	8	2	7	1	16	2	4	1	4	2	2	4	20	2	6		1	1	2
2340	1	38	1	175	3	65	3	21.2	2	1	1	1	1	3	8	2	11	2	19	2	1	3	1					1	1		1	1	2
2341	1	55	3	178	3	81	5	25.6	3	2	4	1	1	3	9	2	3	1	12	1	1	1	1					1	1		1	1	2
2343	1	45	2	172	3	75	4	25.4	3	1	3	1	1	5	9	2	9	2	24	2	1	1	1					1	1		1	1	1
2344	1	63	4	170	3	63	3	21.8	2	1	4	1	1	3	6	1	6	1	14	1	1	2	1					1	1		1	1	4
2345	1	38	1	187	4	90	5	25.7	3	2	1	1	1	3	3	1	3	1	13	1	1	1	2	1	1	1	20	2	6		1	1	1
2346	1	49	2	168	2	66	3	23.4	2	1	4	1	1	5	9	2	6	1	21	2	1	2	1					1	1		1	1	4
2350	1	27	1	180	4	79	4	24.4	2	3	1	1	1	3	6	1	9	2	18	2	1	2	2	4	4	1	20	2	6		1	1	1
2351	1	23	1	170	3	59	2	20.4	2	1	3	2	1	2	7	1	6	1	18	2	1	1	1					1	1		1	1	1
2352	1	42	2	173	3	86	5	28.7	3	2	2	1	1	3	6	1	6	1	16	2	1	1	4	5	2	5	30	2	8		1	1	1
2355	1	30	1	171	3	65	3	22.2	2	2	4	1	3	4	9	2	7	1	14	1	4	2	1					1	1	4	3	2	4
2356	1	39	1	167	2	56	2	20.1	2	1	2	1	1	4	7	1	10	2	11	1	3	3	1					1	1		1	1	3
2358	1	49	2	172	3	62	3	21	2	2	2	1	1	3	9	2	7	1	15	1	3	2	1					1	1	3	3	2	2
2359	1	23	1	155	1	45	1	18.7	2	2	2	1	1	3	8	2	6	1	13	1	4	3	1					1	1	2	2	1	3
2360	1	39	1	169	2	70	4	24.5	2	1	2	1	1	1	3	1	12	2	24	2	1	2	3	2	1	2	3	2	2		1	1	1
2361	1	33	1	171	3	72	4	24.6	2	3	4	1	1	2	9	2	6	1	12	1	1	1	4	1	2	1	45	3	8		1	1	1
2362	1	47	2	173	3	73	4	24.4	2	2	4	1	1	1	3	1	12	2	22	2	3	2	1					1	1		1	1	2
2363	1	30	1	170	3	60	3	20.8	2	1	2	1	1	5	7	1	6	1	11	1	1	1	3	2	3	4	30	3	8		1	1	1
2369	1	49	2	166	2	52	2	18.9	2	1	1	1	1	3	6	1	6	1	18	2	1	1	1					1	1		1	1	2
2370	1	25	1	173	3	62	3	20.7	2	1	1	1	1	3	12	2	6	1	16	2	1	2	1					1	1		1	1	4
2371	1	49	2	170	3	70	4	24.2	2	3	1	1	1	4	8	2	5	1	14	1	3	2	1					1	1	2	4	2	2
2372	1	45	2	176	3	72	4	23.2	2	2	1	1	1	5	12	2	3	1	18	2	1	2	1					1	1		1	1	1
2373	1	22	1	170	3	58	2	20.1	2	1	1	1	1	3	6	1	8	2	15	1	2	3	4	5	5	2	25	3	7		1	1	3
2374	1	49	2	176	3	68	3	22	2	1	1	1	1	2	3	1	12	2	21	2	1	3	2	2	1	1	5	2	3		1	1	1
2375	1	31	1	161	2	52	2	20.1	2	1	1	1	1	3	12	2	12	2	24	2	1	4	1					1	1		1	1	1
2376	1	49	2	163	2	64	3	24.1	2	2	1	1	3	2	6	1	6	1	12	1	1	1	1					1	1		1	1	2
2380	1	53	3	182	4	77	4	23.2	2	2	4	1	1	5	9	2	9	2	18	2	1	2	1					1	1		1	1	1
2382	1	42	2	172	3	78	4	26.4	3	1	1	1	1	5	12	2	5	1	18	2	1	1	1					1	1		1	1	1
2383	1	45	2	164	2	88	5	32.7	3	1	1	1	3	4	9	2	8	2	13	1	7	4	1					1	1	6	4	2	5
2386	1	33	1	170	3	60	3	20.8	2	1	4	1	1	3	9	2	9	2	15	1	5	3	1					1	1	3	3	2	2
2389	1	44	2	175	3	85	5	27.8	3	2	1	1	1	2	3	1	12	2	24	2	1	1	1					1	1		1	1	1
2391	1	39	1	169	2	51	2	17.9	1	1	1	1	1	3	6	1	7	1	18	2	1	1	1					1	1		1	1	1
2395	1	49	2	170	3	77	4	26.6	3	1	2	1	1	3	4	1	6	1	17	2	1	1	1					1	1		1	1	1
2396	1	27	1	173	3	60	3	20	2	1	4	1	1	2	9	2	6	1	9	1	2	3	1					1	1		1	1	1
2398	1	45	2	184	4	75	4	22.2	2	2	3	1	1	2	9	2	4	1	12	1	1	1	1					1	1		1	1	1
2400	1	66	4	165	2	85	5	31.2	3	3	4	1	1	1	4	1	6	1	12	1	1	1	1					1	1		1	1	1
2401	1	47	2	170	3	63	3	21.8	2	1	2	1	3	3	9	2	9	2	18	2	1	2	1					1	1		1	1	1
2406	1	40	2	168	2	61	3	21.6	2	2	2	1	1	2	7	1	7	1	13	1	1	1	1					1	1		1	1	5
2410	1	26	1	173	3	64	3	21.4	2	1	2	1	3	2	5	1	11	2	18	2	1	3	1					1	1		1	1	2
2411	1	60	4	172	3	68	3	23	2	2	2	1	1	5	8	2	6	1	12	1	1	1	1					1	1		1	1	1
2412	1	37	1	173	3	90	5	30.1	3	1	2	2	1	2	3	1	3	1	20	2	1	3	1					1	1		1	1	5
2413	1	53	3	170	3	75	4	26	3	3	4	1	1	5	9	2	6	1	18	2	3	2	3	2	2	3	30	2	8		1	1	3
2415	1	38	1	160	2	50	2	19.5	2	1	2	1	3	2	7	1	9	2	18	2	1	3	1					1	1		1	1	3
2418	1	30	1	168	2	62	3	22	2	1	2	1	1	2	7	1	8	2	15	1	3	2	1					1	1	2	2	1	2
2419	1	45	2	175	3	80	5	26.1	3	1	4	1	1	2	9	2	6	1	18	2	2	2	1					1	1	3	3	2	2
2422	1	45	2	160	2	57	2	22.3	2	1	4	1	1	3	6	1	8	2	18	2	1	2	1					1	1		1	1	1
2423	1	36	1	172	3	100	5	33.8	3	3	4	1	1	5	9	2	6	1	18	2	3	3	4	3	1	3	30	2	8		1	1	1
2427	1	63	4	160	2	57	2	22.3	2	3	2	1	1	1	8	2	7	1	14	1	3	1	1					1	1		1	1	3
2428	1	43	2	175	3	70	4	22.9	2	1	2	1	1	5	6	1	6	1	13	1	1	2	1					1	1	5	2	1	1
2429	1	54	3	170	3	69	3	23.9	2	2	4	1	1	2	8	2	7	1	12	1	1	1	1					1	1	6	4	2	2
2430	1	32	1	175	3	80	5	26.1	3	2	2	1	1	5	6	1	9	2	18	2	1	2	3	4	4	1	20	2	6		1	1	2
2431	1	33	1	178	3	75	4	23.7	2	3	2	1	2	3	5	1	10	2	15	1	1	3	1					1	1		1	1	2
2432	1	38	1	171	3	52	2	17.8	1	1	2	1	1	3	10	2	4	1	18	2	7	1	1					1	1		1	1	1
2433	1	38	1	175	3	72	4	23.5	2	1	1	1	1	3	8	2	8	2	13	1	5	3	3	3	3	3	4	2	2		1	1	2
2434	1	33	1	165	2	55	2	20.2	2	1	3	2	2	3	8	2	9	2	12	1	3	1	1					1	1	3	3	2	1
2436	1	49	2	166	2	57	2	20.7	2	2	1	1	1	5	9	2	6	1	14	1	1	1	1					1	1		1	1	3
2437	1	47	2	172	3	80	5	27	3	3	3	1	1	3	6	1	9	2	18	2	1	1	4	2	3	1	20	2	6		1	1	1
2438	1	41	2	176	3	90	5	29.1	3	3	1	1	1	3	6	1	6	1	17	2	1	1	1					1	1		1	1	4
2439	1	29	1	168	2	65	3	23	2	1	1	2	1	2	7	1	6	1	12	1	7	2	1					1	1		1	1	1
2440	1	47	2	170	3	70	4	24.2	2	1	1	1	1	3	7	1	9	2	18	2	1	2	1					1	1		1	1	3
2441	1	36	1	170	3	60	3	20.8	2	1	1	1	1	2	3	1	12	2	22	2	1	2	2	2	3	1	20	2	6		1	1	1
2442	1	37	1	181	4	62	3	18.9	2	2	4	1	1	4	9	2	7	1	18	2	1	1	1					1	1		1	1	4
2443	1	50	3	173	3	60	3	20	2	3	4	1	1	3	3	1	4	1	10	1	1	1	1					1	1		1	1	2
2444	1	49	2	172	3	100	5	33.8	3	1	3	1	1	3	7	1	3	1	12	1	1	1	1					1	1		1	1	1
2445	1	35	1	173	3	63	3	21	2	2	4	1	1	5	12	2	3	1	6	1	3	2	1					1	1	6	2	1	4
2446	1	49	2	172	3	86	5	29.1	3	1	3	1	1	3	7	1	9	2	17	2	1	4	3	2	1	1	10	2	4		1	1	1
2447	1	45	2	170	3	74	4	25.6	3	2	1	2	1	3	9	2	9	2	14	1	4	2	1					1	1	1	2	1	2
2450	1	48	2	168	2	78	4	27.6	3	3	1	1	1	3	9	2	6	1	12	1	5	2	1					1	1		1	1	3
2451	1	47	2	169	2	66	3	23.1	2	1	2	1	1	2	7	1	7	1	15	1	1	4	1					1	1		1	1	3
2453	1	37	1	173	3	72	4	24.1	2	2	1	1	1	5	9	2	7	1	16	2	1	1	2	2	1	1	20	2	6		1	1	2
2455	1	44	2	169	2	57	2	20	2	1	1	1	1	3	6	1	6	1	18	2	1	1	1					1	1		1	1	1
2456	1	68	4	165	2	65	3	23.9	2	1	4	2	1	1	3	1	12	2	24	2	1	1	1					1	1		1	1	1
2458	1	47	2	175	3	76	4	24.8	2	2	2	1	1	3	8	2	12	2	10	1	1	3	1					1	1		1	1	1
2459	1	23	1	176	3	67	3	21.6	2	1	1	1	1	3	7	1	6	1	14	1	1	2	1					1	1		1	1	1
2460	1	31	1	171	3	55	2	18.8	2	1	1	1	1	3	9	2	7	1	18	2	1	2	1					1	1		1	1	2
2463	1	50	3	172	3	87	5	29.4	3	2	4	1	1	1	8	2	7	1	17	2	1	3	1					1	1		1	1	2
2464	1	41	2	167	2	85	5	30.5	3	1	3	1	1	3	4	1	6	1	14	1	1	2	1					1	1		1	1	2
2465	1	51	3	170	3	65	3	22.5	2	1	4	1	1	2	8	2	7	1	14	1	1	1	1					1	1		1	1	1
2469	1	38	1	172	3	70	4	23.7	2	1	1	1	1	5	9	2	6	1	16	2	1	1	1					1	1		1	1	4
2470	1	23	1	178	3	71	4	22.4	2	2	3	1	1	2	8	2	7	1	13	1	7	3	4	4	5	3	8	2	3	3	2	1	2
2473	1	37	1	178	3	90	5	28.4	3	2	3	1	1	4	3	1	12	2	24	2	1	3	1					1	1		1	1	3
2475	1	29	1	175	3	70	4	22.9	2	3	4	1	1	3	9	2	8	2	14	1	7	1	1					1	1		1	1	1
2477	1	22	1	168	2	57	2	20.2	2	1	4	1	1	3	6	1	12	2	12	1	1	2	1					1	1		1	1	4
2478	1	41	2	179	3	72	4	22.5	2	1	4	1	1	4	3	1	5	1	14	1	1	2	1					1	1		1	1	1
2481	1	26	1	176	3	74	4	23.9	2	1	1	1	1	4	9	2	6	1	12	1	2	2	1					1	1	6	2	1	1
2482	1	25	1	167	2	72	4	25.8	3	3	4	1	1	5	7	1	6	1	15	1	1	4	2	4	3	4	50	3	8		1	1	5
2484	1	42	2	175	3	88	5	28.7	3	3	4	1	1	4	8	2	6	1	17	2	1	1	1					1	1		1	1	1
2485	1	62	4	180	4	84	5	25.9	3	1	4	1	1	2	4	1	3	1	17	2	1	1	1					1	1		1	1	1
2487	1	36	1	170	3	60	3	20.8	2	1	2	1	1	5	9	2	5	1	13	1	1	1	1					1	1		1	1	3
2489	1	49	2	172	3	86	5	29.1	3	1	2	1	1	5	6	1	6	1	6	1	1	4	1					1	1		1	1	1
2490	1	49	2	167	2	77	4	27.6	3	2	2	1	1	5	9	2	6	1	18	2	1	1	1					1	1	6	4	2	3
2492	1	38	1	175	3	64	3	20.9	2	1	2	1	2	1	9	2	12	2	17	2	1	1	1					1	1		1	1	1
2493	1	60	4	160	2	80	5	31.3	3	1	2	1	1	2	5	1	6	1	14	1	1	1	1					1	1		1	1	1
2494	1	38	1	183	4	80	5	23.9	2	3	4	1	1	3	8	2	6	1	12	1	1	2	1					1	1		1	1	2
2495	1	62	4	170	3	75	4	26	3	3	2	1	1	2	3	1	12	2	6	1	1	1	1					1	1		1	1	3
2496	1	24	1	173	3	80	5	26.7	3	2	2	1	1	2	5	1	6	1	18	2	1	2	3	2	2	3	10	2	4		1	1	2
2497	1	40	2	169	2	57	2	20	2	1	2	2	1	1	7	1	9	2	18	2	1	1	1					1	1		1	1	2
2501	1	43	2	173	3	60	3	20	2	2	4	1	1	5	12	2	9	2	18	2	2	1	1					1	1	1	2	1	1
2503	1	37	1	172	3	56	2	18.9	2	2	1	1	1	3	7	1	4	1	13	1	1	2	1					1	1		1	1	1
2506	1	49	2	168	2	74	4	26.2	3	1	1	1	1	4	4	1	4	1	14	1	3	2	1					1	1		1	1	1
2507	1	47	2	170	3	70	4	24.2	2	2	1	1	3	3	9	2	6	1	18	2	1	2	1					1	1		1	1	2
2510	1	40	2	181	4	82	5	25	3	2	1	1	1	4	12	2	3	1	15	1	1	1	1					1	1	5	3	2	4
2511	1	44	2	176	3	80	5	25.8	3	1	1	1	1	3	3	1	12	2	24	2	1	1	1					1	1		1	1	1
2516	1	43	2	175	3	74	4	24.2	2	2	1	1	1	3	3	1	3	1	6	1	1	1	1					1	1		1	1	1
2518	1	40	2	172	3	70	4	23.7	2	3	3	1	1	5	9	2	9	2	17	2	1	1	1					1	1		1	1	1
2521	1	39	1	176	3	62	3	20	2	2	1	1	1	3	8	2	6	1	15	1	5	2	1					1	1	4	3	2	3
2525	1	39	1	173	3	66	3	22.1	2	1	1	1	3	3	6	1	6	1	18	2	1	2	1					1	1		1	1	2
2526	1	46	2	169	2	85	5	29.8	3	2	4	1	1	2	6	1	6	1	18	2	2	1	1					1	1		1	1	1
2528	1	29	1	168	2	69	3	24.4	2	1	2	1	2	2	7	1	10	2	17	2	5	3	1					1	1	6	2	1	2
2530	1	23	1	173	3	57	2	19	2	1	1	1	1	5	9	2	9	2	18	2	7	2	1					1	1		1	1	4
2536	1	41	2	172	3	65	3	22	2	2	2	1	1	4	10	2	4	1	7	1	7	1	1					1	1	3	3	2	1
2537	1	29	1	170	3	75	4	26	3	1	1	1	1	2	9	2	3	1	18	2	1	2	1					1	1		1	1	2
2539	1	31	1	163	2	60	3	22.6	2	1	4	1	1	1	11	2	7	1	7	1	1	1	1					1	1		1	1	1
2540	1	49	2	166	2	65	3	23.6	2	2	4	1	1	3	8	2	6	1	12	1	1	2	1					1	1		1	1	1
2541	1	48	2	182	4	85	5	25.7	3	2	4	1	1	3	9	2	4	1	13	1	1	1	1					1	1		1	1	1
2542	1	27	1	177	3	80	5	25.5	3	1	1	1	1	1	9	2	7	1	17	2	3	2	1					1	1	1	4	2	1
2544	1	47	2	164	2	71	4	26.4	3	1	4	1	1	4	7	1	8	2	17	2	1	2	1					1	1		1	1	1
2545	1	25	1	169	2	54	2	18.9	2	1	1	1	1	3	10	2	6	1	18	2	2	1	1					1	1		1	1	1
2546	1	46	2	177	3	62	3	19.8	2	1	4	1	1	4	12	2	8	2	13	1	1	2	1					1	1		1	1	1
2548	1	34	1	188	4	96	5	27.2	3	1	4	1	1	3	6	1	9	2	18	2	2	3	1					1	1		1	1	2
2550	1	35	1	173	3	85	5	28.4	3	1	2	1	1	2	6	1	3	1	12	1	2	1	1					1	1	2	3	2	3
2553	1	45	2	163	2	48	1	18.1	1	1	2	1	1	2	3	1	4	1	18	2	1	1	3	1	1	1	2	2	2		1	1	1
2556	1	37	1	170	3	57	2	19.7	2	1	2	1	1	4	7	1	6	1	15	1	1	1	1					1	1		1	1	1
2557	1	34	1	160	2	50	2	19.5	2	1	2	1	3	3	5	1	10	2	15	1	1	3	1					1	1		1	1	3
2558	1	29	1	169	2	65	3	22.8	2	1	4	1	2	2	9	2	6	1	12	1	3	2	1					1	1	2	3	2	2
2559	1	49	2	172	3	70	4	23.7	2	2	4	1	1	5	8	2	8	2	14	1	1	1	1					1	1		1	1	1
2560	1	25	1	185	4	75	4	21.9	2	1	3	2	1	1	8	2	7	1	12	1	2	2	1					1	1		1	1	1
2563	1	47	2	174	3	63	3	20.8	2	2	1	1	1	3	8	2	8	2	15	1	1	2	1					1	1		1	1	2
2564	1	24	1	178	3	58	2	18.3	1	3	2	1	3	3	3	1	12	2	16	2	1	4	1					1	1		1	1	1
2566	1	38	1	170	3	55	2	19	2	3	1	1	1	2	10	2	7	1	10	1	7	2	1					1	1	1	2	1	2
2567	1	40	2	170	3	70	4	24.2	2	1	1	1	1	1	3	1	6	1	18	2	1	1	1					1	1		1	1	1
2568	1	46	2	170	3	55	2	19	2	1	1	1	1	3	6	1	6	1	17	2	1	2	1					1	1		1	1	1
2569	1	36	1	164	2	56	2	20.8	2	3	4	1	1	2	6	1	9	2	18	2	7	2	1					1	1	6	4	2	2
2571	1	39	1	159	1	42	1	16.6	1	1	1	1	1	2	4	1	7	1	13	1	1	2	1					1	1		1	1	1
2572	1	46	2	175	3	55	2	18	1	1	1	1	1	4	9	2	6	1	18	2	1	1	1					1	1		1	1	1
2573	1	44	2	175	3	75	4	24.5	2	1	1	1	1	1	5	1	3	1	11	1	1	2	1					1	1		1	1	1
2577	1	29	1	175	3	64	3	20.9	2	1	3	1	1	4	8	2	6	1	18	2	1	1	1					1	1		1	1	1
2579	1	38	1	170	3	70	4	24.2	2	2	3	1	1	5	7	1	6	1	12	1	1	3	4	2	3	3	15	2	5		1	1	1
2580	1	49	2	166	2	63	3	22.9	2	1	1	1	1	4	9	2	6	1	18	2	1	2	1					1	1		1	1	1
2583	1	41	2	172	3	58	2	19.6	2	2	2	1	1	2	6	1	9	2	18	2	4	2	1					1	1	3	2	1	1
2585	1	43	2	165	2	90	5	33.1	3	3	1	1	1	3	5	1	6	1	19	2	2	3	1					1	1		1	1	2
2586	1	41	2	172	3	71	4	24	2	2	1	1	1	5	9	2	7	1	16	2	7	3	1					1	1	3	2	1	3
2587	1	35	1	168	2	78	4	27.6	3	1	1	1	1	3	8	2	8	2	11	1	1	1	4	1	1	2	25	2	7		1	1	2
2588	1	25	1	169	2	63	3	22.1	2	1	3	1	1	2	9	2	7	1	18	2	1	2	4	4	4	3	5	2	3	5	2	1	1
2590	1	45	2	179	3	65	3	20.3	2	1	2	1	1	5	4	1	12	2	16	2	1	3	1					1	1	4	2	1	2
2593	1	33	1	162	2	67	3	25.5	3	2	4	1	1	3	9	2	7	1	14	1	7	2	4	3	4	3	20	2	6	2	3	2	2
2595	1	45	2	182	4	85	5	25.7	3	1	2	1	1	3	5	1	7	1	12	1	7	1	1					1	1		1	1	3
2596	1	48	2	178	3	68	3	21.5	2	1	4	1	1	2	3	1	12	2	18	2	1	1	1					1	1		1	1	1
2598	1	32	1	170	3	80	5	27.7	3	1	1	1	3	1	8	2	7	1	19	2	1	2	3	5	3	2	10	2	4		1	1	2
2599	1	38	1	170	3	65	3	22.5	2	2	1	1	3	3	8	2	8	2	15	1	1	1	2	2	1	4	10	2	4		1	1	1
2600	1	31	1	178	3	77	4	24.3	2	2	4	1	1	1	9	2	7	1	16	2	1	1	2	1	1	2	40	3	8		1	1	2
2606	1	47	2	178	3	79	4	24.9	2	3	3	1	1	3	6	1	6	1	18	2	1	2	1					1	1		1	1	1
2607	1	25	1	175	3	62	3	20.2	2	3	1	1	1	3	8	2	6	1	18	2	2	1	1					1	1		1	1	2
2609	1	42	2	168	2	66	3	23.4	2	2	4	1	1	3	8	2	7	1	20	2	1	3	1					1	1		1	1	1
2612	1	24	1	157	1	45	1	18.3	1	1	1	2	3	3	8	2	6	1	18	2	1	3	1					1	1		1	1	1
2613	1	39	1	177	3	80	5	25.5	3	1	3	1	1	4	9	2	9	2	18	2	1	1	1					1	1		1	1	1
2614	1	39	1	173	3	90	5	30.1	3	1	3	1	1	5	7	1	6	1	13	1	1	1	1					1	1		1	1	2
2617	1	58	3	167	2	72	4	25.8	3	1	4	1	1	2	7	1	7	1	16	2	1	2	1					1	1	6	3	2	2
2618	1	31	1	170	3	78	4	27	3	1	3	1	1	5	10	2	6	1	18	2	3	3	1					1	1		1	1	1
2620	1	27	1	170	3	88	5	30.4	3	1	2	1	2	2	6	1	8	2	21	2	1	2	1					1	1		1	1	1
2621	1	49	2	168	2	74	4	26.2	3	3	4	1	1	3	6	1	7	1	18	2	1	1	1					1	1	5	2	1	2
2622	1	45	2	176	3	66	3	21.3	2	3	2	1	3	1	9	2	6	1	15	1	1	1	1					1	1		1	1	2
2623	1	48	2	170	3	85	5	29.4	3	1	2	1	3	5	4	1	12	2	24	2	4	3	2	5	1	1	35	3	8		1	1	5
2624	1	41	2	172	3	61	3	20.6	2	1	2	1	3	2	8	2	7	1	14	1	1	3	1					1	1		1	1	1
2628	1	30	1	170	3	58	2	20.1	2	1	4	1	1	5	9	2	9	2	16	2	1	1	1					1	1		1	1	4
2630	1	49	2	172	3	70	4	23.7	2	3	2	1	2	5	6	1	8	2	17	2	3	2	1					1	1	1	2	1	1
2631	1	38	1	175	3	73	4	23.8	2	1	4	1	1	5	12	2	3	1	10	1	1	1	1					1	1		1	1	1
2632	1	38	1	169	2	73	4	25.6	3	1	4	1	1	5	10	2	4	1	9	1	1	1	1					1	1		1	1	2
2635	1	22	1	173	3	48	1	16	1	1	4	1	2	1	7	1	6	1	12	1	7	2	1					1	1		1	1	2
2636	1	38	1	180	4	90	5	27.8	3	1	4	1	1	2	7	1	5	1	11	1	1	1	1					1	1	1	2	1	1
2637	1	59	3	176	3	85	5	27.4	3	2	4	1	1	3	8	2	7	1	14	1	4	3	1					1	1		1	1	4
2639	1	47	2	171	3	90	5	30.8	3	1	4	1	1	2	3	1	9	2	24	2	1	1	2	1	1	1	10	2	4		1	1	1
2640	1	40	2	173	3	80	5	26.7	3	1	2	1	1	3	10	2	7	1	11	1	2	3	1					1	1	5	3	2	2
2642	1	49	2	164	2	68	3	25.3	3	1	1	1	1	5	10	2	8	2	15	1	1	1	1					1	1		1	1	5
2643	1	41	2	174	3	85	5	28.1	3	1	1	1	1	2	7	1	6	1	12	1	1	1	1					1	1		1	1	1
2644	1	45	2	164	2	48	1	17.8	1	1	2	1	1	5	6	1	7	1	13	1	1	2	1					1	1	3	2	1	2
2645	1	33	1	177	3	78	4	24.9	2	1	1	1	1	4	8	2	9	2	13	1	1	1	4	2	1	2	15	2	5		1	1	3
2646	1	48	2	182	4	82	5	24.8	2	3	1	1	1	3	9	2	6	1	9	1	1	1	1					1	1		1	1	1
2647	1	33	1	168	2	75	4	26.6	3	1	3	1	1	5	12	2	3	1	18	2	2	1	1					1	1		1	1	5
2648	1	61	4	167	2	67	3	24	2	1	4	1	1	2	9	2	6	1	16	2	1	1	1					1	1		1	1	1
2649	1	45	2	168	2	67	3	23.7	2	1	1	1	1	4	8	2	6	1	18	2	1	1	1					1	1		1	1	1
2650	1	43	2	174	3	44	1	14.5	1	2	3	1	1	4	12	2	7	1	18	2	1	1	1					1	1		1	1	2
2655	1	35	1	173	3	85	5	28.4	3	1	2	1	1	2	6	1	3	1	8	1	2	1	1					1	1	2	3	2	3
2656	1	40	2	167	2	60	3	21.5	2	2	1	1	1	3	9	2	6	1	15	1	1	1	1					1	1		1	1	2
2658	1	48	2	176	3	75	4	24.2	2	1	1	1	1	5	6	1	3	1	11	1	2	1	1					1	1		1	1	2
2661	1	38	1	162	2	48	1	18.3	1	2	1	1	1	4	9	2	5	1	11	1	2	1	1					1	1		1	1	1
2662	1	46	2	169	2	62	3	21.7	2	2	3	1	1	2	6	1	8	2	11	1	1	2	1					1	1		1	1	2
2667	1	45	2	178	3	79	4	24.9	2	3	4	1	1	5	8	2	8	2	17	2	2	4	1					1	1	6	2	1	4
2673	1	30	1	166	2	50	2	18.1	1	2	3	1	2	3	9	2	6	1	11	1	3	2	1					1	1	3	2	1	3
2674	1	36	1	175	3	65	3	21.2	2	2	3	1	1	1	10	2	4	1	12	1	1	2	1					1	1		1	1	2
2675	1	69	4	179	3	76	4	23.7	2	2	4	1	1	2	8	2	7	1	12	1	1	1	1					1	1		1	1	1
2677	1	39	1	168	2	68	3	24.1	2	1	4	1	1	3	9	2	6	1	11	1	1	2	1					1	1		1	1	1
2681	1	32	1	189	4	100	5	28	3	1	4	1	1	5	9	2	7	1	17	2	1	2	1					1	1		1	1	2
2682	1	42	2	182	4	79	4	23.8	2	3	4	1	1	2	9	2	6	1	12	1	1	1	4	5	4	2	10	2	4		1	1	1
2683	1	29	1	170	3	59	2	20.4	2	1	1	1	2	1	9	2	6	1	12	1	1	3	1					1	1		1	1	5
2685	1	46	2	160	2	63	3	24.6	2	2	2	1	1	3	6	1	11	2	19	2	1	1	2	1	1	1	25	2	7		1	1	1
2687	1	37	1	186	4	72	4	20.8	2	2	2	1	1	4	11	2	7	1	6	1	1	1	1					1	1		1	1	5
2688	1	64	4	163	2	58	2	21.8	2	1	4	2	1	1	6	1	9	2	14	1	1	1	1					1	1		1	1	2
2693	1	27	1	168	2	54	2	19.1	2	1	3	1	1	1	7	1	7	1	12	1	1	1	1					1	1		1	1	1
2697	1	34	1	170	3	59	2	20.4	2	1	4	1	1	5	9	2	6	1	14	1	1	1	1					1	1		1	1	2
2698	1	35	1	168	2	75	4	26.6	3	1	2	1	1	4	8	2	5	1	14	1	3	2	1					1	1	3	4	2	3
2699	1	25	1	170	3	65	3	22.5	2	1	2	1	1	2	9	2	5	1	15	1	3	2	1					1	1		1	1	2
2700	1	25	1	175	3	70	4	22.9	2	1	3	1	1	1	8	2	7	1	14	1	1	2	2	2	1	2	20	2	6		1	1	1
2701	1	62	4	173	3	72	4	24.1	2	2	2	1	3	2	8	2	9	2	19	2	2	4	1					1	1		1	1	1
2704	1	67	4	165	2	80	5	29.4	3	3	4	1	1	2	6	1	8	2	21	2	1	1	1					1	1		1	1	1
2705	1	49	2	156	1	64	3	26.3	3	1	4	1	1	1	6	1	9	2	18	2	1	2	1					1	1		1	1	2
2706	1	53	3	180	4	71	4	21.9	2	3	4	1	1	2	9	2	9	2	15	1	3	1	1					1	1	5	2	1	2
2707	1	42	2	167	2	55	2	19.7	2	3	4	1	1	3	7	1	8	2	16	2	1	1	4	1	2	2	25	3	7		1	1	1
2709	1	45	2	159	1	51	2	20.2	2	2	4	1	1	1	3	1	3	1	7	1	3	1	1					1	1		1	1	1
2710	1	37	1	168	2	79	4	28	3	1	3	1	1	3	9	2	6	1	18	2	4	2	2	4	4	3	30	2	8		1	1	2
2714	1	31	1	164	2	61	3	22.7	2	1	1	1	1	3	7	1	4	1	12	1	1	1	1					1	1		1	1	1
2715	1	43	2	167	2	78	4	28	3	1	1	1	1	2	7	1	7	1	12	1	1	1	1					1	1		1	1	2
2716	1	43	2	171	3	78	4	26.7	3	3	1	1	1	5	11	2	9	2	18	2	1	1	1					1	1		1	1	4
2719	1	30	1	185	4	58	2	16.9	1	1	1	1	1	3	9	2	6	1	18	2	1	1	1					1	1		1	1	1
2720	1	35	1	177	3	71	4	22.7	2	1	3	1	1	3	11	2	4	1	8	1	7	1	4	5	3	3	50	3	8	2	2	1	2
2721	1	48	2	176	3	70	4	22.6	2	1	3	1	1	2	6	1	7	1	18	2	1	1	1					1	1		1	1	2
2722	1	33	1	170	3	62	3	21.5	2	1	1	1	3	3	9	2	6	1	12	1	1	2	1					1	1		1	1	1
2723	1	46	2	196	4	76	4	19.8	2	1	1	1	1	5	8	2	8	2	15	1	1	1	1					1	1		1	1	2
2724	1	48	2	181	4	80	5	24.4	2	2	1	1	1	1	9	2	9	2	20	2	2	2	1					1	1		1	1	2
2727	1	40	2	172	3	65	3	22	2	3	1	1	1	3	9	2	6	1	15	1	1	1	1					1	1		1	1	1
2732	1	51	3	180	4	80	5	24.7	2	2	4	1	1	4	7	1	7	1	15	1	1	1	1					1	1		1	1	2
2736	1	34	1	180	4	62	3	19.1	2	2	1	1	3	2	8	2	6	1	12	1	5	1	4	2	3	2	20	2	6		1	1	2
2739	1	41	2	173	3	65	3	21.7	2	1	4	1	1	5	7	1	8	2	18	2	3	1	1					1	1	4	2	1	2
2740	1	48	2	173	3	65	3	21.7	2	3	4	1	1	3	7	1	7	1	16	2	3	3	1					1	1	6	3	2	2
2741	1	34	1	175	3	60	3	19.6	2	1	3	1	1	5	9	2	6	1	18	2	1	1	1					1	1		1	1	1
2743	1	33	1	167	2	118	5	42.3	3	2	4	1	1	3	9	2	6	1	11	1	2	2	1					1	1	1	2	1	1
2744	1	39	1	175	3	68	3	22.2	2	2	1	1	1	4	3	1	12	2	19	2	1	4	2	5	2	2	30	3	8		1	1	3
2745	1	39	1	167	2	50	2	17.9	1	1	3	1	1	3	8	2	8	2	14	1	1	1	3	2	3	5	20	2	6	3	2	1	1
2746	1	33	1	179	3	70	4	21.8	2	1	1	1	3	4	11	2	5	1	10	1	2	2	1					1	1	3	2	1	4
2747	1	36	1	165	2	60	3	22	2	1	3	1	1	2	7	1	7	1	17	2	3	2	1					1	1	3	3	2	3
2748	1	34	1	169	2	61	3	21.4	2	1	2	1	1	3	12	2	3	1	6	1	2	1	4	1	4	4	30	3	8		1	1	4
2750	1	27	1	178	3	56	2	17.7	1	1	3	2	1	4	12	2	3	1	6	1	2	1	1					1	1		1	1	1
2752	1	38	1	178	3	69	3	21.8	2	1	2	1	2	2	8	2	6	1	12	1	1	4	1					1	1		1	1	1
2756	1	41	2	168	2	60	3	21.3	2	2	2	1	1	3	7	1	8	2	15	1	4	2	1					1	1	4	2	1	2
2757	1	62	4	180	4	70	4	21.6	2	1	4	1	1	2	7	1	6	1	12	1	1	1	1					1	1		1	1	1
2758	1	42	2	175	3	95	5	31	3	1	4	1	1	2	6	1	3	1	6	1	1	1	2	1	1	1	5	2	3		1	1	1
2759	1	27	1	176	3	95	5	30.7	3	1	2	1	2	3	3	1	12	2	24	2	2	1	1					1	1	1	2	1	1
2760	1	45	2	172	3	88	5	29.7	3	3	4	1	2	2	8	2	7	1	16	2	3	2	1					1	1	3	3	2	3
2761	1	29	1	176	3	63	3	20.3	2	1	1	1	2	3	9	2	6	1	18	2	2	4	1					1	1		1	1	2
2762	1	25	1	170	3	68	3	23.5	2	3	2	2	2	3	9	2	9	2	13	1	3	2	1					1	1	3	3	2	3
2764	1	23	1	172	3	80	5	27	3	2	2	1	3	5	3	1	7	1	13	1	1	4	2	2	1	1	10	2	4		1	1	1
2765	1	38	1	164	2	73	4	27.1	3	1	2	1	1	3	9	2	6	1	14	1	1	2	1					1	1		1	1	1
2767	1	35	1	163	2	70	4	26.3	3	1	4	1	1	5	9	2	7	1	9	1	1	2	3	2	1	1	5	2	3		1	1	1
2771	1	48	2	177	3	72	4	23	2	1	4	1	1	3	6	1	6	1	18	2	1	2	1					1	1		1	1	2
2772	1	39	1	170	3	60	3	20.8	2	2	1	1	2	3	12	2	5	1	10	1	5	1	1					1	1		1	1	1
2773	1	30	1	180	4	80	5	24.7	2	1	3	1	1	5	3	1	12	2	18	2	1	1	1					1	1		1	1	1
2774	1	44	2	160	2	63	3	24.6	2	1	2	1	1	2	6	1	9	2	18	2	1	2	1					1	1	5	2	1	1
2775	1	30	1	172	3	77	4	26	3	1	1	1	1	2	6	1	9	2	12	1	2	3	1					1	1	4	2	1	1
2777	1	41	2	170	3	52	2	18	1	2	1	1	3	4	9	2	10	2	11	1	2	1	1					1	1		1	1	2
2779	1	29	1	173	3	59	2	19.7	2	2	3	1	1	4	11	2	6	1	10	1	1	2	4	2	1	2	38	3	8	3	3	2	2
2780	1	46	2	174	3	65	3	21.5	2	1	1	1	1	2	3	1	4	1	10	1	1	1	1					1	1		1	1	1
2782	1	42	2	175	3	52	2	17	1	1	1	1	1	3	9	2	6	1	14	1	1	1	1					1	1		1	1	1
2785	1	43	2	178	3	85	5	26.8	3	1	1	1	1	3	7	1	6	1	18	2	1	2	1					1	1		1	1	1
2786	1	47	2	170	3	59	2	20.4	2	3	1	1	1	2	7	1	8	2	12	1	1	1	1					1	1		1	1	1
2789	1	32	1	175	3	66	3	21.6	2	3	3	1	1	4	9	2	9	2	14	1	1	3	1					1	1		1	1	1
2793	1	47	2	170	3	63	3	21.8	2	1	4	1	1	3	8	2	3	1	6	1	1	4	1					1	1	2	2	1	1
2806	1	26	1	169	2	59	2	20.7	2	2	4	1	2	2	9	2	5	1	13	1	1	2	1					1	1		1	1	2
2807	1	38	1	165	2	55	2	20.2	2	3	2	1	1	3	8	2	8	2	18	2	7	1	1					1	1		1	1	3
2808	1	37	1	170	3	63	3	21.8	2	1	4	1	2	3	6	1	7	1	17	2	4	3	3	4	4	2	10	2	4	3	3	2	3
2809	1	24	1	172	3	71	4	24	2	1	2	1	1	1	12	2	3	1	6	1	2	4	3	3	2	2	7	2	3		1	1	2
2810	1	43	2	167	2	46	1	16.5	1	2	4	1	1	3	7	1	6	1	12	1	1	1	1					1	1		1	1	1
2811	1	47	2	178	3	73	4	23	2	2	4	1	1	2	7	1	6	1	17	2	2	2	1					1	1	4	2	1	1
2812	1	49	2	165	2	59	2	21.7	2	1	2	1	3	2	8	2	7	1	14	1	1	3	1					1	1		1	1	4
2813	1	66	4	168	2	68	3	24.1	2	1	4	1	1	3	3	1	12	2	24	2	1	4	1					1	1		1	1	1
2817	1	27	1	167	2	56	2	20.1	2	1	3	1	1	3	8	2	5	1	18	2	3	1	1					1	1	5	2	1	1
2818	1	35	1	185	4	68	3	19.9	2	2	2	1	3	3	3	1	6	1	7	1	1	2	1					1	1		1	1	2
2820	1	36	1	175	3	65	3	21.2	2	1	2	1	1	3	8	2	7	1	16	2	7	1	4	2	1	5	3	2	2	3	3	2	2
2822	1	58	3	165	2	65	3	23.9	2	1	4	1	1	2	5	1	6	1	12	1	1	1	1					1	1		1	1	1
2824	1	30	1	168	2	56	2	19.8	2	1	4	1	1	3	8	2	6	1	16	2	1	1	1					1	1		1	1	2
2825	1	49	2	186	4	71	4	20.5	2	1	1	1	1	2	6	1	8	2	12	1	1	1	1					1	1		1	1	1
2826	1	36	1	180	4	65	3	20.1	2	1	1	1	1	2	9	2	6	1	18	2	2	2	1					1	1		1	1	2
2828	1	59	3	163	2	60	3	22.6	2	2	4	1	1	2	3	1	12	2	24	2	1	1	1					1	1		1	1	1
2829	1	44	2	172	3	71	4	24	2	1	1	1	1	4	12	2	7	1	15	1	1	4	1					1	1		1	1	2
2830	1	43	2	170	3	78	4	27	3	2	2	1	1	2	6	1	8	2	16	2	4	3	1					1	1	3	3	2	2
2831	1	48	2	174	3	85	5	28.1	3	1	3	1	1	5	12	2	11	2	14	1	1	1	1					1	1		1	1	5
2832	1	50	3	160	2	55	2	21.5	2	2	4	1	1	4	7	1	9	2	17	2	1	1	1					1	1		1	1	1
2833	1	29	1	156	1	48	1	19.7	2	1	1	1	1	3	8	2	7	1	20	2	1	2	1					1	1		1	1	1
2836	1	47	2	163	2	65	3	24.5	2	1	1	1	1	3	9	2	9	2	24	2	2	1	2	3	1	2	20	2	6		1	1	1
2839	1	46	2	170	3	70	4	24.2	2	2	3	1	1	2	6	1	3	1	6	1	2	1	1					1	1	4	3	2	1
2843	1	45	2	177	3	83	5	26.5	3	2	1	1	1	5	6	1	4	1	19	2	2	2	1					1	1	6	3	2	4
2846	1	47	2	158	1	54	2	21.6	2	1	1	1	1	4	11	2	3	1	13	1	1	1	1					1	1		1	1	5
2847	1	46	2	160	2	66	3	25.8	3	1	3	1	1	5	5	1	6	1	21	2	1	1	1					1	1		1	1	2
2849	1	33	1	177	3	80	5	25.5	3	3	1	1	1	4	6	1	6	1	18	2	1	2	1					1	1		1	1	2
2857	1	74	4	175	3	80	5	26.1	3	2	4	1	1	2	3	1	3	1	6	1	1	2	1					1	1		1	1	1
2864	1	48	2	164	2	57	2	21.2	2	1	3	1	1	3	9	2	9	2	15	1	3	2	1					1	1	2	3	2	2
2865	1	55	3	170	3	65	3	22.5	2	1	4	1	1	3	7	1	9	2	18	2	1	2	1					1	1		1	1	2
2866	1	45	2	171	3	56	2	19.2	2	1	3	1	1	2	11	2	9	2	10	1	7	1	1					1	1	5	3	2	1
2868	1	39	1	175	3	70	4	22.9	2	2	3	1	1	1	9	2	7	1	12	1	7	1	1					1	1		1	1	2
2872	1	22	1	174	3	63	3	20.8	2	1	1	1	1	4	7	1	6	1	16	2	3	1	1					1	1		1	1	2
2874	1	24	1	177	3	61	3	19.5	2	1	1	1	1	5	4	1	7	1	18	2	1	2	2	2	3	2	15	2	5		1	1	1
2876	1	44	2	170	3	66	3	22.8	2	3	4	1	1	3	5	1	4	1	18	2	1	1	1					1	1		1	1	1
2878	1	36	1	170	3	65	3	22.5	2	1	2	1	1	5	9	2	8	2	15	1	7	1	1					1	1		1	1	1
2880	1	51	3	176	3	73	4	23.6	2	2	4	1	1	5	7	1	9	2	15	1	1	1	1					1	1		1	1	1
2881	1	45	2	175	3	57	2	18.6	2	1	4	1	1	3	8	2	10	2	16	2	4	3	1					1	1	3	3	2	3
2882	1	39	1	171	3	65	3	22.2	2	2	3	1	1	5	10	2	5	1	12	1	3	2	4	4	3	3	20	2	6	4	3	2	2
2884	1	38	1	172	3	60	3	20.3	2	2	3	1	1	3	9	2	6	1	12	1	4	1	3	2	1	2	50	3	8		1	1	2
2885	1	28	1	174	3	60	3	19.8	2	1	1	1	1	1	9	2	9	2	12	1	1	2	1					1	1		1	1	1
2886	1	62	4	157	1	63	3	25.6	3	1	4	1	1	3	5	1	3	1	12	1	1	1	1					1	1		1	1	1
2887	1	49	2	177	3	90	5	28.7	3	2	2	1	1	5	8	2	7	1	16	2	1	1	1					1	1		1	1	2
2888	1	43	2	168	2	63	3	22.3	2	1	4	1	1	4	8	2	6	1	18	2	1	1	1					1	1		1	1	1
2890	1	38	1	169	2	69	3	24.2	2	2	2	1	1	2	9	2	11	2	17	2	7	1	1					1	1		1	1	1
2891	1	64	4	171	3	62	3	21.2	2	2	2	2	2	1	7	1	9	2	17	2	7	3	2	4	5	4	30	3	8		1	1	1
2892	1	40	2	175	3	80	5	26.1	3	1	4	1	1	4	5	1	6	1	14	1	6	1	1					1	1		1	1	1
2893	1	26	1	177	3	65	3	20.7	2	2	2	1	1	3	9	2	6	1	18	2	3	2	2	4	4	2	30	3	8		1	1	4
2894	1	28	1	170	3	78	4	27	3	2	4	1	2	5	9	2	4	1	12	1	5	3	1					1	1	4	3	2	4
2896	1	27	1	173	3	75	4	25.1	3	1	4	1	1	3	9	2	7	1	20	2	7	2	1					1	1	3	2	1	1
2897	1	63	4	170	3	78	4	27	3	3	2	1	1	2	9	2	6	1	9	1	1	1	1					1	1		1	1	3
2901	1	36	1	165	2	52	2	19.1	2	2	3	1	1	4	8	2	6	1	12	1	2	3	1					1	1	3	2	1	2
2903	1	25	1	169	2	67	3	23.5	2	1	1	2	1	1	4	1	10	2	16	2	2	3	1					1	1	2	2	1	1
2905	1	56	3	165	2	64	3	23.5	2	1	4	1	1	3	9	2	6	1	12	1	1	1	1					1	1		1	1	1
2911	1	35	1	178	3	63	3	19.9	2	1	3	1	1	3	7	1	6	1	14	1	1	2	1					1	1		1	1	3
2912	1	31	1	180	4	66	3	20.4	2	1	1	1	1	5	12	2	3	1	21	2	7	3	1					1	1	1	3	2	5
2913	1	48	2	170	3	80	5	27.7	3	1	4	1	1	5	9	2	8	2	21	2	1	2	1					1	1		1	1	5
2915	1	42	2	175	3	80	5	26.1	3	1	1	1	1	3	8	2	9	2	18	2	1	1	2	3	4	3	25	2	7		1	1	1
2917	1	46	2	166	2	80	5	29	3	2	3	2	2	5	4	1	4	1	18	2	1	1	1					1	1		1	1	1
2918	1	41	2	169	2	65	3	22.8	2	1	3	1	1	2	9	2	5	1	12	1	3	1	1					1	1		1	1	1
2919	1	45	2	172	3	67	3	22.6	2	2	1	1	1	3	9	2	7	1	14	1	1	2	1					1	1		1	1	2
2920	1	59	3	175	3	75	4	24.5	2	2	4	1	1	3	9	2	7	1	12	1	1	2	1					1	1		1	1	2
2921	1	66	4	172	3	70	4	23.7	2	3	2	2	1	1	3	1	11	2	24	2	1	1	1					1	1		1	1	1
2923	1	55	3	175	3	56	2	18.3	1	2	4	1	1	5	8	2	6	1	12	1	1	1	1					1	1		1	1	1
2924	1	47	2	184	4	71	4	21	2	1	1	1	1	5	12	2	7	1	19	2	3	2	1					1	1		1	1	5
2933	1	46	2	175	3	65	3	21.2	2	1	2	1	1	3	3	1	4	1	10	1	1	1	1					1	1		1	1	1
2935	1	35	1	160	2	55	2	21.5	2	1	1	1	1	2	8	2	9	2	19	2	2	3	1					1	1		1	1	1
2939	1	55	3	175	3	70	4	22.9	2	3	4	1	1	1	9	2	7	1	13	1	1	2	1					1	1		1	1	3
2940	1	33	1	168	2	78	4	27.6	3	2	1	1	1	5	9	2	8	2	18	2	1	2	2	1	1	2	15	2	5		1	1	1
2942	1	42	2	172	3	80	5	27	3	1	3	1	1	1	7	1	7	1	15	1	5	4	2	2	3	4	25	2	7	6	4	2	3
2943	1	33	1	173	3	61	3	20.4	2	2	3	1	1	4	7	1	8	2	14	1	7	1	1					1	1	3	2	1	2
2945	1	60	4	180	4	64	3	19.8	2	1	4	1	1	3	7	1	4	1	7	1	1	1	1					1	1		1	1	1
2946	1	47	2	180	4	50	2	15.4	1	2	4	1	1	2	8	2	9	2	15	1	1	1	1					1	1	1	2	1	2
2949	1	31	1	177	3	70	4	22.3	2	2	2	1	1	4	7	1	6	1	18	2	1	1	1					1	1		1	1	2
2951	1	48	2	163	2	75	4	28.2	3	3	4	1	1	3	9	2	6	1	12	1	1	1	1					1	1		1	1	1
2952	1	26	1	158	1	69	3	27.6	3	1	2	1	1	3	3	1	12	2	24	2	1	2	3	5	3	3	24	2	6		1	1	1
2954	1	39	1	170	3	65	3	22.5	2	1	3	2	1	3	6	1	6	1	14	1	1	1	3	2	1	1	50	3	8		1	1	1
2955	1	27	1	163	2	50	2	18.8	2	2	1	1	1	5	8	2	7	1	15	1	1	2	2	2	1	2	30	3	8		1	1	2
2956	1	44	2	161	2	59	2	22.8	2	3	4	1	1	2	8	2	6	1	13	1	1	4	2	2	3	1	30	3	8	1	3	2	3
2959	1	42	2	175	3	63	3	20.6	2	1	2	1	1	4	9	2	6	1	13	1	1	2	1					1	1		1	1	2
2960	1	35	1	167	2	75	4	26.9	3	1	2	1	3	2	8	2	7	1	12	1	1	1	1					1	1		1	1	1
2962	1	23	1	162	2	56	2	21.3	2	3	2	1	2	5	12	2	9	2	15	1	1	3	1					1	1		1	1	5
2963	1	27	1	172	3	68	3	23	2	2	1	1	1	3	3	1	12	2	18	2	1	3	1					1	1	2	2	1	1
2966	1	46	2	169	2	78	4	27.3	3	1	4	1	1	5	9	2	6	1	12	1	1	1	1					1	1		1	1	2
2967	1	46	2	165	2	79	4	29	3	1	4	1	1	3	3	1	7	1	20	2	1	2	1					1	1		1	1	1
2968	1	32	1	178	3	67	3	21.1	2	3	2	1	1	3	9	2	6	1	6	1	2	1	1					1	1		1	1	4
2969	1	42	2	170	3	90	5	31.1	3	1	4	1	1	3	9	2	6	1	12	1	3	2	1					1	1		1	1	2
2970	1	33	1	170	3	60	3	20.8	2	1	2	1	2	4	6	1	6	1	17	2	3	3	1					1	1		1	1	5
2971	1	32	1	170	3	75	4	26	3	1	2	1	1	2	10	2	7	1	15	1	1	2	4	2	5	2	50	3	8		1	1	2
2975	1	47	2	175	3	68	3	22.2	2	1	1	1	1	4	3	1	12	2	6	1	1	1	1					1	1	1	2	1	1
2977	1	39	1	170	3	65	3	22.5	2	1	3	1	1	3	8	2	9	2	20	2	1	3	1					1	1		1	1	2
2979	1	34	1	175	3	68	3	22.2	2	1	1	1	1	2	12	2	9	2	24	2	1	3	1					1	1	6	2	1	1
2980	1	49	2	168	2	60	3	21.3	2	1	3	1	1	3	11	2	6	1	15	1	1	1	1					1	1		1	1	3
2983	1	48	2	171	3	56	2	19.2	2	1	1	1	1	3	11	2	7	1	16	2	1	1	1					1	1		1	1	5
2985	1	68	4	171	3	77	4	26.3	3	1	2	1	1	3	3	1	12	2	18	2	1	2	1					1	1		1	1	2
2990	1	37	1	172	3	66	3	22.3	2	1	1	1	1	2	8	2	5	1	15	1	1	1	1					1	1		1	1	4
2994	1	43	2	169	2	69	3	24.2	2	1	4	1	1	2	8	2	6	1	18	2	1	1	1					1	1		1	1	2
2995	1	47	2	171	3	67	3	22.9	2	1	3	1	1	5	10	2	6	1	10	1	5	3	1					1	1	5	4	2	4
2999	1	55	3	165	2	70	4	25.7	3	1	4	1	1	4	8	2	5	1	11	1	1	2	1					1	1		1	1	2
3004	1	48	2	172	3	90	5	30.4	3	2	4	1	1	2	6	1	9	2	18	2	1	1	1					1	1		1	1	4
3009	1	37	1	180	4	73	4	22.5	2	2	4	1	2	1	9	2	9	2	15	1	5	2	1					1	1	1	3	2	3
3010	1	51	3	183	4	80	5	23.9	2	1	4	1	1	4	7	1	3	1	12	1	1	1	1					1	1		1	1	1
3012	1	36	1	181	4	70	4	21.4	2	3	2	1	1	4	6	1	7	1	10	1	1	1	1					1	1		1	1	1
3014	1	30	1	170	3	65	3	22.5	2	2	4	1	1	2	11	2	4	1	6	1	2	1	3	5	5	2	20	2	6		1	1	2
3016	1	25	1	165	2	50	2	18.4	1	1	1	1	1	4	9	2	6	1	12	1	5	4	2	5	5	1	5	2	3		1	1	1
3017	1	49	2	168	2	95	5	33.7	3	3	4	1	1	1	3	1	12	2	24	2	1	4	1					1	1	6	2	1	5
3018	1	23	1	175	3	71	4	23.2	2	1	1	1	1	3	6	1	8	2	18	2	2	1	2	1	2	3	10	2	4		1	1	3
3020	1	29	1	174	3	85	5	28.1	3	2	1	1	1	5	8	2	7	1	18	2	1	2	1					1	1		1	1	1
3026	1	25	1	170	3	53	2	18.3	1	1	3	1	1	4	6	1	6	1	12	1	1	1	3	1	1	2	15	2	5		1	1	1
3027	1	24	1	165	2	53	2	19.5	2	1	4	1	1	4	9	2	6	1	18	2	5	3	1					1	1		1	1	2
3028	1	27	1	175	3	65	3	21.2	2	1	3	1	1	4	3	1	7	1	15	1	1	1	1					1	1	5	2	1	1
3029	1	27	1	171	3	66	3	22.6	2	1	4	1	1	1	9	2	9	2	15	1	4	3	2	4	4	2	20	2	6		1	1	3
3030	1	35	1	168	2	58	2	20.5	2	2	2	1	3	5	12	2	3	1	14	1	5	4	1					1	1		1	1	1
3031	1	28	1	175	3	55	2	18	1	1	4	1	1	4	9	2	8	2	13	1	5	2	1					1	1	2	2	1	2
3032	1	23	1	175	3	67	3	21.9	2	1	4	1	1	1	7	1	8	2	6	1	1	1	1					1	1		1	1	1
3033	1	48	2	170	3	55	2	19	2	1	1	1	1	4	7	1	6	1	17	2	1	1	1					1	1		1	1	1
3035	1	49	2	168	2	85	5	30.1	3	2	1	1	1	3	6	1	8	2	18	2	1	2	1					1	1	6	2	1	1
3036	1	46	2	163	2	57	2	21.5	2	1	1	1	1	2	6	1	7	1	17	2	4	3	1					1	1		1	1	1
3037	1	36	1	163	2	62	3	23.3	2	1	2	1	3	3	8	2	12	2	18	2	2	4	1					1	1	1	2	1	1
3039	1	39	1	179	3	65	3	20.3	2	2	3	1	1	5	7	1	9	2	19	2	1	3	1					1	1	5	2	1	1
3041	1	45	2	168	2	65	3	23	2	2	1	1	1	2	9	2	6	1	18	2	1	3	2	2	1	2	20	2	6		1	1	2
3042	1	44	2	177	3	68	3	21.7	2	2	3	1	1	3	6	1	6	1	19	2	1	3	1					1	1		1	1	2
3045	1	34	1	170	3	74	4	25.6	3	1	1	1	1	3	9	2	6	1	12	1	1	2	1					1	1		1	1	1
3046	1	67	4	175	3	85	5	27.8	3	1	4	1	1	2	6	1	6	1	12	1	1	1	1					1	1		1	1	1
3047	1	56	3	173	3	75	4	25.1	3	1	4	1	1	3	8	2	6	1	19	2	1	2	1					1	1		1	1	4
3048	1	46	2	176	3	100	5	32.3	3	1	1	1	1	5	6	1	9	2	18	2	1	1	2	4	3	1	10	2	4		1	1	1
3049	1	42	2	171	3	68	3	23.3	2	1	1	1	1	2	12	2	8	2	12	1	1	4	1					1	1		1	1	4
3050	1	59	3	165	2	66	3	24.2	2	1	3	1	1	2	3	1	12	2	24	2	1	1	1					1	1		1	1	1
3051	1	27	1	177	3	51	2	16.3	1	1	3	1	1	3	9	2	8	2	18	2	2	1	1					1	1	3	2	1	1
3053	1	48	2	165	2	54	2	19.8	2	1	1	1	1	3	8	2	6	1	18	2	3	3	2	1	1	1	10	2	4	6	4	2	1
3055	1	48	2	167	2	72	4	25.8	3	2	4	1	1	2	11	2	3	1	6	1	3	4	1					1	1		1	1	2
3056	1	48	2	177	3	79	4	25.2	3	3	3	1	1	3	9	2	7	1	18	2	1	1	1					1	1		1	1	1
3057	1	47	2	171	3	62	3	21.2	2	1	1	1	1	4	8	2	6	1	15	1	1	1	1					1	1		1	1	2
3065	1	46	2	165	2	50	2	18.4	1	2	3	1	1	3	6	1	9	2	18	2	2	1	1					1	1	1	2	1	2
3067	1	49	2	173	3	77	4	25.7	3	3	1	1	1	3	9	2	5	1	13	1	1	2	1					1	1	1	4	2	5
3068	1	24	1	175	3	60	3	19.6	2	1	1	1	1	5	12	2	12	2	24	2	1	1	1					1	1		1	1	5
3070	1	39	1	178	3	75	4	23.7	2	2	1	1	1	3	7	1	6	1	18	2	1	1	1					1	1		1	1	1
3075	1	29	1	165	2	58	2	21.3	2	1	1	1	1	5	12	2	6	1	19	2	1	1	1					1	1		1	1	1
3076	1	49	2	176	3	62	3	20	2	1	2	1	1	2	6	1	8	2	17	2	2	3	1					1	1		1	1	2
3079	1	50	3	170	3	55	2	19	2	1	4	1	1	3	7	1	8	2	16	2	1	1	1					1	1		1	1	1
3083	1	49	2	164	2	61	3	22.7	2	1	4	1	1	2	11	2	4	1	15	1	3	1	1					1	1		1	1	4
3084	1	38	1	171	3	64	3	21.9	2	1	2	1	1	2	7	1	7	1	21	2	2	4	1					1	1	5	2	1	3
3085	1	38	1	170	3	60	3	20.8	2	3	1	2	3	3	8	2	6	1	18	2	1	1	1					1	1		1	1	3
3086	1	25	1	160	2	50	2	19.5	2	1	2	1	1	2	8	2	6	1	14	1	2	1	1					1	1	3	2	1	1
3087	1	64	4	177	3	74	4	23.6	2	3	4	1	1	1	3	1	4	1	24	2	1	1	1					1	1		1	1	3
3088	1	36	1	166	2	59	2	21.4	2	2	2	1	3	3	4	1	11	2	21	2	1	3	1					1	1		1	1	1
3091	1	54	3	160	2	55	2	21.5	2	2	4	1	1	4	9	2	7	1	16	2	3	3	1					1	1		1	1	2
3093	1	32	1	168	2	74	4	26.2	3	1	4	1	1	1	6	1	6	1	13	1	3	2	1					1	1		1	1	1
3094	1	25	1	162	2	58	2	22.1	2	1	1	1	1	4	8	2	8	2	16	2	2	1	1					1	1		1	1	1
3095	1	24	1	170	3	59	2	20.4	2	1	1	1	3	3	10	2	6	1	12	1	4	2	4	1	2	3	15	2	5	2	2	1	1
3098	1	27	1	173	3	73	4	24.4	2	2	2	1	1	2	10	2	5	1	13	1	1	2	1					1	1	1	2	1	2
3099	1	36	1	169	2	51	2	17.9	1	1	4	1	1	3	3	1	12	2	18	2	1	1	1					1	1		1	1	2
3101	1	29	1	178	3	72	4	22.7	2	1	1	1	1	3	3	1	3	1	6	1	1	3	1					1	1		1	1	1
3102	1	40	2	166	2	62	3	22.5	2	2	2	2	1	3	8	2	9	2	17	2	5	1	1					1	1	5	4	2	4
3103	1	26	1	165	2	82	5	30.1	3	1	3	1	3	2	9	2	6	1	18	2	1	1	2	4	3	5	10	2	4		1	1	2
3106	1	21	1	175	3	65	3	21.2	2	1	4	1	1	3	10	2	8	2	15	1	5	3	1					1	1	2	3	2	1
3107	1	29	1	173	3	63	3	21	2	1	3	1	1	2	9	2	9	2	18	2	1	2	1					1	1		1	1	4
3110	1	28	1	170	3	67	3	23.2	2	1	1	1	1	2	3	1	12	2	15	1	2	1	1					1	1	6	3	2	1
3114	1	20	1	173	3	70	4	23.4	2	1	4	1	1	3	9	2	6	1	14	1	5	2	1					1	1		1	1	2
3115	1	20	1	171	3	80	5	27.4	3	1	3	2	3	1	7	1	5	1	14	1	1	2	1					1	1		1	1	2
3119	1	30	1	170	3	83	5	28.7	3	1	2	1	1	2	3	1	7	1	16	2	1	1	1					1	1		1	1	1
3120	1	32	1	176	3	76	4	24.5	2	1	2	1	1	3	10	2	10	2	22	2	7	2	1					1	1		1	1	1
3121	1	27	1	170	3	60	3	20.8	2	2	4	1	1	5	11	2	5	1	9	1	7	2	4	2	3	3	30	3	8	3	3	2	4
3122	1	43	2	166	2	118	5	42.8	3	1	2	1	3	4	7	1	11	2	16	2	7	2	1					1	1		1	1	3
3123	1	52	3	175	3	75	4	24.5	2	2	4	1	1	5	9	2	6	1	18	2	5	2	2	5	1	3	10	2	4		1	1	2
3124	1	32	1	185	4	65	3	19	2	2	1	1	1	3	3	1	5	1	22	2	1	1	2	2	4	2	20	2	6		1	1	1
3125	1	31	1	181	4	93	5	28.4	3	1	1	1	1	5	12	2	3	1	11	1	1	2	1					1	1		1	1	5
3127	1	38	1	161	2	61	3	23.5	2	2	2	1	1	3	10	2	12	2	9	1	1	2	1					1	1		1	1	1
3129	1	46	2	180	4	69	3	21.3	2	1	1	1	1	5	9	2	6	1	18	2	1	1	1					1	1		1	1	1
3130	1	49	2	183	4	75	4	22.4	2	2	3	1	1	2	9	2	9	2	18	2	4	1	1					1	1	6	2	1	1
3131	1	49	2	164	2	65	3	24.2	2	3	1	1	3	2	6	1	7	1	18	2	1	2	2	1	1	1	10	2	4		1	1	1
3132	1	54	3	175	3	72	4	23.5	2	1	4	1	1	4	6	1	3	1	12	1	1	1	4	2	1	2	30	3	8		1	1	1
3133	1	23	1	175	3	65	3	21.2	2	1	3	2	1	1	6	1	5	1	7	1	1	1	1					1	1		1	1	1
3134	1	34	1	173	3	57	2	19	2	2	1	1	1	2	10	2	8	2	13	1	5	2	1					1	1		1	1	2
3135	1	57	3	170	3	82	5	28.4	3	2	3	1	1	2	9	2	8	2	18	2	4	2	1					1	1	6	4	2	3
3136	1	45	2	163	2	67	3	25.2	3	2	2	1	1	3	11	2	8	2	18	2	1	3	4	2	1	2	10	2	4		1	1	1
3137	1	35	1	167	2	55	2	19.7	2	1	1	1	1	2	6	1	9	2	18	2	5	3	3	2	1	4	50	3	8		1	1	1
3138	1	34	1	180	4	70	4	21.6	2	1	1	1	1	2	8	2	9	2	15	1	1	3	1					1	1		1	1	1
3139	1	39	1	166	2	80	5	29	3	3	2	1	1	2	9	2	6	1	17	2	1	2	1					1	1		1	1	3
3142	1	39	1	177	3	88	5	28.1	3	2	1	1	1	2	9	2	7	1	18	2	1	1	1					1	1		1	1	4
3144	1	49	2	182	4	80	5	24.2	2	3	1	1	1	3	10	2	4	1	12	1	1	1	1					1	1		1	1	4
3145	1	41	2	173	3	65	3	21.7	2	2	4	1	1	5	8	2	7	1	14	1	2	2	2	2	1	2	10	2	4		1	1	1
3147	1	38	1	170	3	52	2	18	1	1	1	1	1	5	12	2	12	2	6	1	1	1	2	2	1	1	10	2	4	3	2	1	2
3148	1	33	1	181	4	85	5	25.9	3	1	1	1	1	2	8	2	8	2	17	2	1	2	1					1	1	1	2	1	1
3149	1	47	2	174	3	68	3	22.5	2	2	1	1	1	4	9	2	6	1	14	1	4	3	1					1	1	6	3	2	2
3150	1	59	3	175	3	73	4	23.8	2	2	4	1	1	2	7	1	7	1	18	2	1	2	1					1	1		1	1	2
3153	1	46	2	175	3	60	3	19.6	2	1	3	1	1	1	6	1	6	1	18	2	1	1	1					1	1		1	1	1
3154	1	34	1	170	3	58	2	20.1	2	1	1	1	1	2	7	1	6	1	18	2	1	1	2	2	1	1	50	3	8		1	1	1
3155	1	46	2	162	2	55	2	21	2	1	3	1	1	5	3	1	12	2	6	1	1	1	1					1	1	6	2	1	1
3156	1	31	1	170	3	65	3	22.5	2	2	1	1	1	2	3	1	12	2	12	1	4	3	1					1	1	6	3	2	3
3157	1	37	1	180	4	90	5	27.8	3	1	1	1	1	5	9	2	6	1	11	1	2	3	1					1	1	1	3	2	1
3158	1	40	2	170	3	65	3	22.5	2	1	2	1	1	3	9	2	12	2	18	2	1	4	2	4	1	1	40	3	8	6	2	1	4
3159	1	60	4	175	3	76	4	24.8	2	3	4	1	1	2	6	1	6	1	12	1	2	1	1					1	1		1	1	1
3166	1	42	2	165	2	65	3	23.9	2	1	4	1	1	4	4	1	12	2	24	2	1	1	1					1	1		1	1	1
3167	1	31	1	175	3	65	3	21.2	2	1	4	1	1	5	9	2	6	1	18	2	1	1	1					1	1		1	1	2
3169	1	37	1	175	3	58	2	18.9	2	1	2	1	2	3	5	1	9	2	19	2	2	3	1					1	1		1	1	3
3170	1	28	1	162	2	71	4	27.1	3	3	4	2	1	2	3	1	12	2	24	2	1	4	3	2	1	3	3	2	2		1	1	1
3171	1	29	1	178	3	73	4	23	2	1	1	1	1	2	9	2	8	2	12	1	2	3	3	2	2	3	30	3	8	3	3	2	4
3172	1	47	2	166	2	63	3	22.9	2	1	2	1	1	1	5	1	9	2	17	2	2	1	1					1	1		1	1	1
3173	1	24	1	180	4	71	4	21.9	2	1	1	1	1	3	4	1	6	1	12	1	1	1	1					1	1		1	1	1
3174	1	46	2	179	3	80	5	25	2	2	4	1	1	2	6	1	9	2	18	2	1	1	1					1	1		1	1	1
3176	1	27	1	166	2	65	3	23.6	2	1	2	1	1	2	9	2	6	1	12	1	1	2	1					1	1		1	1	2
3179	1	42	2	160	2	60	3	23.4	2	1	4	1	1	5	7	1	3	1	6	1	4	2	1					1	1		1	1	3
3180	1	47	2	168	2	55	2	19.5	2	1	4	1	1	3	8	2	9	2	16	2	1	1	1					1	1		1	1	1
3181	1	42	2	172	3	77	4	26	3	2	4	1	1	4	7	1	9	2	13	1	3	2	1					1	1	3	2	1	1
3182	1	25	1	178	3	71	4	22.4	2	1	3	1	1	2	9	2	6	1	16	2	1	2	1					1	1		1	1	1
3187	1	33	1	172	3	55	2	18.6	2	2	2	1	1	5	9	2	6	1	17	2	2	3	1					1	1		1	1	3
3189	1	29	1	172	3	58	2	19.6	2	1	4	1	1	5	9	2	6	1	13	1	1	1	3	2	1	1	10	2	4		1	1	1
3190	1	27	1	167	2	50	2	17.9	1	2	4	1	1	5	9	2	6	1	15	1	1	2	3	1	1	2	10	2	4		1	1	2
3191	1	29	1	183	4	90	5	26.9	3	3	3	2	1	2	9	2	6	1	13	1	3	2	1					1	1		1	1	2
3192	1	34	1	172	3	72	4	24.3	2	1	2	1	1	3	9	2	6	1	12	1	1	1	1					1	1		1	1	4
3193	1	44	2	185	4	88	5	25.7	3	3	2	1	1	3	9	2	8	2	20	2	2	3	1					1	1	3	3	2	2
3195	1	52	3	165	2	75	4	27.5	3	1	4	1	1	5	10	2	4	1	15	1	1	1	1					1	1		1	1	2
3199	1	34	1	173	3	71	4	23.7	2	1	2	1	3	3	8	2	10	2	13	1	7	4	1					1	1	3	4	2	3
3203	1	37	1	165	2	62	3	22.8	2	3	1	1	1	3	9	2	3	1	6	1	1	1	1					1	1		1	1	2
3206	1	37	1	167	2	73	4	26.2	3	3	4	1	1	2	8	2	8	2	18	2	2	1	1					1	1		1	1	2
3207	1	46	2	185	4	90	5	26.3	3	2	4	1	1	4	7	1	7	1	12	1	7	3	1					1	1	6	2	1	2
3208	1	47	2	172	3	62	3	21	2	1	3	1	1	2	6	1	9	2	12	1	1	1	1					1	1		1	1	2
3209	1	61	4	165	2	57	2	20.9	2	2	4	1	1	5	12	2	3	1	24	2	7	2	1					1	1	4	4	2	5
3214	1	42	2	175	3	54	2	17.6	1	3	1	1	1	3	7	1	7	1	16	2	3	3	1					1	1	3	3	2	3
3215	1	49	2	175	3	76	4	24.8	2	2	1	1	1	3	3	1	12	2	24	2	1	1	1					1	1	1	2	1	1
3217	1	46	2	171	3	54	2	18.5	1	2	1	2	1	1	7	1	7	1	18	2	1	2	1					1	1		1	1	2
3218	1	49	2	178	3	75	4	23.7	2	1	2	1	1	5	9	2	6	1	12	1	1	2	1					1	1		1	1	1
3220	1	46	2	164	2	60	3	22.3	2	2	2	1	3	5	7	1	9	2	18	2	1	3	1					1	1		1	1	3
3221	1	26	1	165	2	65	3	23.9	2	1	3	2	1	3	8	2	7	1	18	2	4	1	4	5	3	4	10	2	4		1	1	1
3223	1	52	3	171	3	65	3	22.2	2	1	4	1	1	4	3	1	4	1	6	1	1	1	1					1	1		1	1	1
3224	1	50	3	168	2	74	4	26.2	3	2	3	1	1	2	6	1	8	2	18	2	1	2	1					1	1		1	1	1
3226	1	37	1	175	3	70	4	22.9	2	1	1	1	1	4	11	2	8	2	18	2	2	2	1					1	1		1	1	2
3228	1	42	2	168	2	54	2	19.1	2	1	3	1	1	5	8	2	7	1	11	1	3	2	1					1	1	2	3	2	1
3231	1	38	1	171	3	72	4	24.6	2	3	1	1	1	4	9	2	6	1	10	1	1	1	1					1	1		1	1	1
3232	1	51	3	168	2	58	2	20.5	2	2	3	1	1	5	9	2	6	1	13	1	1	4	1					1	1	6	3	2	2
3233	1	38	1	170	3	60	3	20.8	2	1	1	1	1	4	6	1	8	2	12	1	1	1	1					1	1		1	1	2
3234	1	47	2	165	2	74	4	27.2	3	1	3	1	1	4	10	2	5	1	16	2	4	1	1					1	1		1	1	1
3235	1	57	3	171	3	55	2	18.8	2	3	3	1	1	5	9	2	6	1	21	2	1	2	1					1	1		1	1	4
3237	1	33	1	163	2	69	3	26	3	1	3	2	1	1	7	1	9	2	23	2	1	3	1					1	1		1	1	1
3238	1	49	2	165	2	62	3	22.8	2	2	4	1	1	3	9	2	7	1	14	1	1	3	1					1	1	2	3	2	1
3240	1	41	2	171	3	72	4	24.6	2	1	3	1	1	2	8	2	6	1	12	1	2	2	1					1	1		1	1	2
3241	1	32	1	198	4	80	5	20.4	2	1	4	1	3	2	7	1	6	1	14	1	3	1	3	1	2	2	10	2	4		1	1	2
3243	1	31	1	165	2	80	5	29.4	3	1	3	1	1	4	8	2	5	1	17	2	1	1	1					1	1	2	2	1	2
3247	1	47	2	163	2	63	3	23.7	2	2	3	1	1	2	7	1	8	2	14	1	1	1	1					1	1	1	2	1	1
3251	1	44	2	171	3	61	3	20.9	2	3	3	1	1	3	8	2	10	2	18	2	2	1	1					1	1		1	1	1
3252	1	37	1	173	3	80	5	26.7	3	1	1	1	1	3	5	1	7	1	18	2	1	1	1					1	1		1	1	1
3253	1	30	1	170	3	50	2	17.3	1	1	1	1	1	3	8	2	8	2	18	2	4	2	4	2	2	1	20	2	6		1	1	1
3254	1	56	3	180	4	80	5	24.7	2	2	4	1	1	2	3	1	12	2	6	1	1	1	1					1	1		1	1	1
3256	1	40	2	175	3	70	4	22.9	2	1	3	1	1	4	8	2	8	2	18	2	1	1	1					1	1		1	1	1
3257	1	26	1	163	2	55	2	20.7	2	1	3	1	1	5	12	2	9	2	24	2	1	1	1					1	1		1	1	3
3258	1	31	1	182	4	70	4	21.1	2	1	2	1	3	5	12	2	12	2	24	2	1	3	1					1	1	4	2	1	4
3262	1	27	1	174	3	68	3	22.5	2	2	1	1	1	3	7	1	7	1	14	1	1	4	4	2	1	5	25	2	7	2	4	2	3
3263	1	25	1	156	1	52	2	21.4	2	1	1	1	1	3	8	2	6	1	17	2	1	4	2	2	1	1	15	2	5		1	1	1
3265	1	27	1	165	2	68	3	25	2	2	2	1	1	4	11	2	6	1	8	1	1	1	1					1	1		1	1	1
3266	1	34	1	173	3	88	5	29.4	3	1	4	1	1	5	8	2	6	1	14	1	1	2	1					1	1		1	1	2
3267	1	28	1	163	2	58	2	21.8	2	1	2	1	1	3	8	2	10	2	18	2	1	2	1					1	1		1	1	3
3269	1	46	2	175	3	72	4	23.5	2	3	4	1	1	2	8	2	6	1	15	1	1	1	1					1	1		1	1	1
3271	1	49	2	183	4	88	5	26.3	3	2	2	1	1	5	6	1	12	2	18	2	1	4	1					1	1		1	1	1
3274	1	41	2	178	3	63	3	19.9	2	1	2	1	1	2	9	2	9	2	18	2	1	1	1					1	1		1	1	4
3275	1	61	4	175	3	78	4	25.5	3	2	4	1	1	1	5	1	10	2	18	2	1	1	1					1	1		1	1	2
3276	1	40	2	168	2	69	3	24.4	2	3	4	1	1	3	9	2	11	2	24	2	1	2	2	2	3	1	15	2	5		1	1	1
3277	1	44	2	171	3	70	4	23.9	2	3	4	1	1	4	12	2	7	1	18	2	7	1	1					1	1		1	1	2
3281	1	39	1	161	2	61	3	23.5	2	1	4	1	1	2	9	2	8	2	12	1	7	2	1					1	1	2	4	2	2
3282	1	43	2	170	3	60	3	20.8	2	1	2	1	3	5	9	2	6	1	12	1	1	4	1					1	1	3	2	1	1
3283	1	51	3	178	3	70	4	22.1	2	1	4	1	1	5	7	1	9	2	17	2	1	3	1					1	1		1	1	1
3285	1	36	1	167	2	57	2	20.4	2	2	2	1	3	5	12	2	10	2	14	1	3	3	3	2	1	1	6	2	3		1	1	3
3286	1	62	4	170	3	72	4	24.9	2	2	2	1	1	2	9	2	7	1	15	1	3	2	1					1	1	6	4	2	2
3288	1	27	1	172	3	80	5	27	3	1	2	1	2	5	8	2	8	2	15	1	4	2	1					1	1	3	3	2	2
3289	1	44	2	185	4	89	5	26	3	2	1	1	1	5	9	2	10	2	22	2	2	2	1					1	1	6	2	1	5
3290	1	47	2	176	3	66	3	21.3	2	3	3	1	1	2	3	1	12	2	18	2	1	1	2	1	1	1	5	2	3		1	1	1
3291	1	51	3	173	3	62	3	20.7	2	2	3	1	1	4	7	1	9	2	18	2	4	3	2	3	2	1	5	2	3		1	1	3
3294	1	43	2	175	3	85	5	27.8	3	1	1	1	1	4	12	2	3	1	12	1	1	1	1					1	1	6	2	1	3
3296	1	44	2	166	2	60	3	21.8	2	2	1	1	1	2	12	2	3	1	12	1	2	1	1					1	1		1	1	1
3298	1	54	3	168	2	84	5	29.8	3	1	1	1	1	3	7	1	7	1	21	2	1	1	1					1	1		1	1	2
3300	1	49	2	173	3	56	2	18.7	2	1	1	1	1	3	10	2	7	1	19	2	1	1	1					1	1	2	2	1	4
3303	1	53	3	175	3	80	5	26.1	3	2	4	1	1	1	7	1	6	1	18	2	1	1	1					1	1	6	2	1	1
3305	1	42	2	180	4	68	3	21	2	2	4	1	1	2	10	2	5	1	10	1	4	2	1					1	1	1	3	2	2
3306	1	53	3	181	4	63	3	19.2	2	1	1	1	1	3	6	1	9	2	18	2	1	1	1					1	1		1	1	1
3307	1	56	3	168	2	78	4	27.6	3	2	3	1	1	1	8	2	7	1	18	2	1	1	1					1	1		1	1	2
3308	1	38	1	178	3	63	3	19.9	2	1	1	1	1	3	9	2	6	1	18	2	1	2	1					1	1	6	2	1	1
3309	1	45	2	174	3	72	4	23.8	2	1	2	1	1	3	9	2	9	2	14	1	1	2	4	3	4	4	50	3	8		1	1	4
3311	1	50	3	167	2	61	3	21.9	2	1	3	1	1	2	6	1	6	1	12	1	1	1	1					1	1		1	1	3
3315	1	47	2	174	3	70	4	23.1	2	3	4	1	1	4	12	2	5	1	6	1	5	1	1					1	1	3	4	2	2
3317	1	48	2	175	3	67	3	21.9	2	3	1	1	1	3	7	1	9	2	18	2	3	2	1					1	1		1	1	4
3318	1	62	4	178	3	60	3	18.9	2	1	2	1	1	3	8	2	6	1	18	2	1	1	1					1	1		1	1	4
3319	1	33	1	170	3	74	4	25.6	3	3	4	1	1	3	8	2	6	1	14	1	2	2	1					1	1	3	3	2	1
3320	1	28	1	167	2	53	2	19	2	1	1	1	1	2	8	2	7	1	15	1	3	2	3	2	1	2	20	2	6	3	2	1	2
3321	1	48	2	173	3	58	2	19.4	2	2	4	1	1	2	9	2	9	2	21	2	2	1	1					1	1		1	1	1
3322	1	37	1	172	3	64	3	21.6	2	1	1	1	1	3	12	2	8	2	18	2	1	1	1					1	1		1	1	1
3325	1	53	3	180	4	86	5	26.5	3	2	4	1	1	2	3	1	3	1	10	1	1	2	1					1	1		1	1	1
3326	1	34	1	176	3	61	3	19.7	2	1	1	1	1	3	9	2	9	2	15	1	2	1	1					1	1	1	3	2	1
3327	1	31	1	165	2	55	2	20.2	2	2	1	1	3	4	11	2	9	2	13	1	7	3	2	5	4	3	5	2	3	2	3	2	3
3328	1	58	3	170	3	70	4	24.2	2	2	4	1	1	3	6	1	6	1	12	1	1	1	1					1	1		1	1	1
3330	1	29	1	156	1	75	4	30.8	3	1	3	2	1	1	9	2	5	1	18	2	1	3	1					1	1		1	1	3
3334	1	36	1	180	4	70	4	21.6	2	1	4	1	1	5	12	2	9	2	9	1	1	1	1					1	1		1	1	2
3337	1	49	2	181	4	90	5	27.5	3	2	4	1	1	2	5	1	8	2	15	1	2	1	1					1	1	6	2	1	1
3338	1	21	1	160	2	50	2	19.5	2	1	3	2	2	1	12	2	11	2	18	2	1	3	1					1	1		1	1	3
3341	1	69	4	166	2	60	3	21.8	2	3	4	1	1	2	8	2	3	1	6	1	1	1	1					1	1		1	1	1
3343	1	37	1	165	2	78	4	28.7	3	2	4	1	1	3	10	2	5	1	10	1	4	2	1					1	1	4	3	2	2
3344	1	49	2	176	3	60	3	19.4	2	2	2	1	3	3	9	2	6	1	24	2	1	1	1					1	1		1	1	3
3345	1	29	1	171	3	85	5	29.1	3	2	4	1	1	3	4	1	11	2	18	2	1	2	2	2	2	2	40	3	8		1	1	1
3346	1	26	1	170	3	64	3	22.1	2	2	3	2	2	3	3	1	12	2	19	2	3	2	3	5	2	3	3	2	2	2	2	1	1
3348	1	49	2	169	2	59	2	20.7	2	1	2	1	1	1	3	1	12	2	23	2	2	1	1					1	1	1	2	1	1
3349	1	24	1	176	3	75	4	24.2	2	1	3	1	1	3	8	2	7	1	14	1	3	2	1					1	1	4	3	2	3
3350	1	39	1	170	3	70	4	24.2	2	1	4	1	1	3	9	2	4	1	10	1	1	4	2	2	2	1	11	2	4		1	1	1
3355	1	30	1	172	3	85	5	28.7	3	2	1	1	1	2	9	2	6	1	12	1	1	1	3	1	1	1	20	2	6		1	1	4
3356	1	35	1	170	3	60	3	20.8	2	2	4	1	1	3	8	2	9	2	18	2	1	3	1					1	1	3	2	1	1
3357	1	31	1	180	4	67	3	20.7	2	2	3	1	1	5	10	2	6	1	12	1	1	2	4	2	2	5	20	2	6		1	1	4
3358	1	42	2	168	2	70	4	24.8	2	1	1	1	1	2	11	2	6	1	9	1	4	2	3	4	1	2	15	2	5		1	1	3
3359	1	56	3	165	2	55	2	20.2	2	1	1	1	1	2	3	1	3	1	10	1	1	1	1					1	1		1	1	1
3360	1	43	2	166	2	70	4	25.4	3	1	1	1	1	3	6	1	5	1	9	1	1	1	1					1	1		1	1	1
3363	1	48	2	175	3	85	5	27.8	3	3	4	1	1	4	9	2	6	1	18	2	1	2	1					1	1		1	1	1
3364	1	50	3	175	3	69	3	22.5	2	1	1	1	2	2	9	2	6	1	17	2	1	2	1					1	1	4	4	2	1
3365	1	38	1	172	3	63	3	21.3	2	3	4	1	1	3	6	1	6	1	18	2	1	4	1					1	1		1	1	1
3366	1	46	2	179	3	65	3	20.3	2	2	1	1	1	2	8	2	5	1	14	1	7	2	1					1	1	5	2	1	2
3367	1	66	4	168	2	70	4	24.8	2	1	4	1	1	3	6	1	6	1	12	1	1	1	1					1	1		1	1	1
3368	1	52	3	172	3	67	3	22.6	2	3	4	1	1	1	8	2	5	1	10	1	3	2	1					1	1	6	4	2	3
3375	1	54	3	184	4	84	5	24.8	2	3	3	1	1	3	6	1	9	2	18	2	1	1	1					1	1	6	2	1	2
3376	1	52	3	165	2	60	3	22	2	2	3	1	1	3	8	2	6	1	21	2	2	2	1					1	1		1	1	2
3377	1	50	3	177	3	84	5	26.8	3	2	3	1	1	3	8	2	6	1	15	1	5	1	1					1	1		1	1	1
3378	1	58	3	170	3	70	4	24.2	2	1	4	2	1	3	8	2	7	1	15	1	1	2	2	1	1	1	30	3	8		1	1	2
3381	1	37	1	173	3	62	3	20.7	2	1	1	1	1	3	6	1	8	2	19	2	2	2	2	2	1	2	50	3	8	3	3	2	2
3382	1	49	2	178	3	100	5	31.6	3	1	1	1	1	5	10	2	8	2	18	2	1	2	1					1	1	5	2	1	1
3383	1	50	3	169	2	70	4	24.5	2	1	3	1	1	3	9	2	8	2	18	2	1	1	1					1	1		1	1	1
3384	1	49	2	171	3	84	5	28.7	3	1	1	1	1	2	11	2	6	1	11	1	2	1	1					1	1		1	1	2
3385	1	67	4	160	2	47	1	18.4	1	2	4	1	1	1	5	1	10	2	12	1	1	3	1					1	1		1	1	3
3386	1	51	3	173	3	80	5	26.7	3	3	4	1	1	1	9	2	7	1	19	2	1	2	3	3	1	4	25	2	7		1	1	1
3387	1	36	1	168	2	68	3	24.1	2	1	1	1	1	2	7	1	9	2	24	2	1	1	2	1	1	1	40	3	8		1	1	2
3389	1	35	1	165	2	58	2	21.3	2	1	1	1	2	1	3	1	12	2	24	2	1	1	1					1	1	3	2	1	1
3391	1	39	1	179	3	105	5	32.8	3	2	1	1	1	3	5	1	6	1	12	1	1	1	1					1	1		1	1	2
3395	1	36	1	162	2	53	2	20.2	2	1	2	1	3	2	7	1	11	2	8	1	1	4	1					1	1		1	1	5
3397	1	39	1	175	3	55	2	18	1	1	1	1	1	3	6	1	9	2	12	1	1	1	1					1	1		1	1	1
3398	1	49	2	173	3	67	3	22.4	2	1	3	1	1	4	9	2	7	1	11	1	4	2	1					1	1	4	3	2	3
3400	1	25	1	170	3	65	3	22.5	2	2	1	1	1	4	8	2	6	1	12	1	2	3	1					1	1		1	1	2
3401	1	31	1	178	3	59	2	18.6	2	1	1	1	1	4	8	2	6	1	12	1	2	2	1					1	1		1	1	1
3402	1	38	1	171	3	60	3	20.5	2	3	2	1	3	3	5	1	12	2	23	2	1	1	1					1	1		1	1	1
3404	1	39	1	169	2	81	5	28.4	3	1	2	2	1	2	11	2	7	1	13	1	7	1	1					1	1		1	1	1
3408	1	47	2	163	2	50	2	18.8	2	2	4	1	1	3	9	2	6	1	18	2	1	1	2	2	1	1	20	2	6		1	1	1
3409	1	29	1	120	1	120	5	83.3	3	1	1	2	1	1	3	1	12	2	24	2	2	1	1					1	1		1	1	1
3410	1	49	2	185	4	95	5	27.8	3	1	4	1	1	2	7	1	6	1	12	1	1	1	1					1	1		1	1	2
3411	1	63	4	171	3	67	3	22.9	2	1	4	1	1	2	9	2	6	1	13	1	1	1	1					1	1		1	1	1
3412	1	29	1	174	3	56	2	18.5	1	1	2	1	1	4	7	1	6	1	12	1	1	2	1					1	1		1	1	2
3413	1	25	1	182	4	76	4	22.9	2	1	4	1	2	4	9	2	6	1	6	1	7	1	3	1	2	1	30	2	8		1	1	1
3414	1	43	2	161	2	53	2	20.4	2	2	4	1	1	1	10	2	6	1	9	1	2	1	1					1	1		1	1	1
3419	1	37	1	180	4	87	5	26.9	3	1	2	1	3	2	3	1	6	1	10	1	7	1	2	2	2	3	20	2	6	6	4	2	3
3421	1	24	1	176	3	75	4	24.2	2	1	3	1	1	2	12	2	12	2	20	2	1	1	1					1	1	5	2	1	5
3422	1	37	1	165	2	58	2	21.3	2	1	2	1	1	4	11	2	11	2	9	1	1	2	1					1	1		1	1	1
3424	1	44	2	171	3	59	2	20.2	2	2	4	1	1	3	8	2	7	1	18	2	1	1	1					1	1		1	1	2
3425	1	40	2	178	3	67	3	21.1	2	1	4	1	1	3	7	1	7	1	17	2	7	3	4	3	1	2	50	3	8		1	1	2
3426	1	24	1	175	3	65	3	21.2	2	2	2	1	3	5	5	1	10	2	15	1	1	4	1					1	1		1	1	1
3427	1	48	2	184	4	55	2	16.2	1	2	1	1	1	5	10	2	7	1	12	1	1	2	1					1	1	6	3	2	1
3429	1	56	3	168	2	59	2	20.9	2	1	1	1	1	3	6	1	6	1	18	2	1	2	1					1	1		1	1	2
3430	1	37	1	177	3	75	4	23.9	2	1	4	1	1	3	6	1	7	1	17	2	1	1	1					1	1		1	1	1
3431	1	41	2	172	3	65	3	22	2	2	1	1	1	5	8	2	3	1	13	1	2	1	1					1	1		1	1	1
3432	1	56	3	164	2	50	2	18.6	2	1	3	1	1	3	7	1	7	1	18	2	1	2	1					1	1		1	1	4
[truncated: 12,780 more rows]

## Sheet: Data_female
ID	Sex	Age	Age_group	Body height	Body height_group	Body weight	Body weight_group	BMI	BMI_group	Smoking status	Industry	Work time	Work shift system	Total weekly working hours	Job demand	Job demand_2 levels	Job control	Job control_2 levels	Worksite social support	Worksite social support_2 levels	Improper posture during work	Posture changes during work	Manual handling	Hours of handling per day	Number of handling times per day	Average carrying distance per time	max weight	Percentage of body weight	Constant load weights	Year of LBP's onset	LBP_4 levels	LBP_2 levels	Impact of COVID-19
38	2	49	2	152	1	52	2	22.5	2	1	2	1	1	1	12	2	3	1	6	1	3	2	1					1	1		1	1	2
56	2	28	1	163	2	52	2	19.6	2	1	3	2	1	1	6	1	9	2	13	1	1	1	1					1	1		1	1	1
66	2	22	1	123	1	34	1	22.5	2	1	3	2	2	3	10	2	6	1	13	1	3	1	1					1	1		1	1	2
67	2	28	1	162	2	52	2	19.8	2	2	3	1	1	2	7	1	7	1	17	2	1	4	1					1	1		1	1	1
73	2	41	2	148	1	41	1	18.7	2	2	4	1	1	2	6	1	9	2	18	2	1	1	1					1	1		1	1	1
87	2	43	2	180	4	70	4	21.6	2	1	2	1	1	2	7	1	8	2	15	1	1	4	1					1	1		1	1	3
90	2	28	1	151	1	45	1	19.7	2	2	1	1	1	2	8	2	8	2	15	1	7	3	1					1	1		1	1	2
92	2	28	1	150	1	47	1	20.9	2	1	1	1	1	3	4	1	7	1	15	1	2	2	1					1	1		1	1	2
93	2	20	1	156	1	43	1	17.7	1	1	3	2	1	4	9	2	8	2	14	1	5	2	1					1	1		1	1	3
100	2	25	1	159	1	48	1	19	2	1	3	1	1	1	11	2	5	1	10	1	4	3	1					1	1		1	1	3
105	2	24	1	158	1	50	2	20	2	1	1	1	1	2	7	1	7	1	18	2	1	1	1					1	1		1	1	1
107	2	27	1	159	1	39	1	15.4	1	1	3	1	1	2	9	2	6	1	12	1	2	1	1					1	1		1	1	2
118	2	25	1	155	1	50	2	20.8	2	1	1	1	1	1	9	2	8	2	15	1	2	1	1					1	1		1	1	1
126	2	46	2	153	1	50	2	21.4	2	1	4	1	1	2	3	1	12	2	24	2	1	4	1					1	1		1	1	1
128	2	23	1	154	1	48	1	20.2	2	1	3	1	1	1	9	2	9	2	15	1	1	4	1					1	1		1	1	1
136	2	24	1	159	1	43	1	17	1	1	3	1	1	1	3	1	12	2	24	2	1	3	1					1	1		1	1	1
146	2	48	2	150	1	43	1	19.1	2	1	4	1	1	1	6	1	9	2	16	2	2	1	1					1	1		1	1	3
147	2	35	1	160	2	56	2	21.9	2	2	3	1	1	3	9	2	7	1	18	2	1	3	1					1	1		1	1	4
148	2	25	1	156	1	42	1	17.3	1	1	1	1	1	5	3	1	12	2	24	2	1	1	2	2	1	1	10	2	4		1	1	5
150	2	35	1	166	2	57	2	20.7	2	1	1	2	1	1	10	2	5	1	10	1	3	1	1					1	1		1	1	2
159	2	28	1	160	2	50	2	19.5	2	1	1	1	1	4	8	2	6	1	6	1	2	1	1					1	1		1	1	4
162	2	26	1	150	1	45	1	20	2	1	3	1	1	4	10	2	9	2	13	1	1	1	1					1	1		1	1	1
165	2	37	1	154	1	44	1	18.6	2	1	3	1	1	3	6	1	9	2	16	2	1	2	1					1	1		1	1	2
173	2	35	1	160	2	43	1	16.8	1	2	1	1	1	3	9	2	7	1	10	1	4	2	1					1	1		1	1	2
183	2	25	1	162	2	52	2	19.8	2	1	3	1	1	1	3	1	12	2	24	2	4	4	1					1	1		1	1	1
186	2	41	2	164	2	49	1	18.2	1	2	4	1	1	2	3	1	4	1	14	1	1	1	1					1	1		1	1	1
187	2	27	1	154	1	56	2	23.6	2	1	1	1	1	3	3	1	12	2	24	2	1	4	1					1	1		1	1	1
202	2	40	2	156	1	53	2	21.8	2	1	2	1	1	2	6	1	6	1	18	2	1	1	1					1	1		1	1	2
203	2	40	2	160	2	45	1	17.6	1	2	2	1	1	3	8	2	8	2	14	1	3	2	1					1	1		1	1	2
207	2	25	1	153	1	50	2	21.4	2	1	1	1	1	2	3	1	12	2	24	2	1	1	1					1	1		1	1	2
209	2	26	1	160	2	43	1	16.8	1	2	3	1	1	2	9	2	7	1	12	1	1	1	1					1	1		1	1	1
219	2	24	1	160	2	54	2	21.1	2	1	1	1	1	3	3	1	12	2	18	2	1	4	1					1	1		1	1	1
222	2	28	1	155	1	55	2	22.9	2	2	1	1	1	3	6	1	8	2	14	1	3	2	1					1	1		1	1	2
225	2	24	1	155	1	52	2	21.6	2	1	1	1	1	3	9	2	6	1	13	1	4	2	1					1	1		1	1	2
226	2	27	1	157	1	47	1	19.1	2	1	1	1	1	2	5	1	4	1	13	1	1	1	1					1	1		1	1	1
227	2	23	1	151	1	48	1	21.1	2	1	3	2	1	1	12	2	3	1	6	1	2	1	1					1	1		1	1	1
247	2	23	1	154	1	40	1	16.9	1	1	1	1	3	2	6	1	9	2	24	2	1	3	1					1	1		1	1	3
248	2	31	1	158	1	45	1	18	1	1	1	1	1	2	3	1	8	2	15	1	1	4	3	2	1	1	25	3	7		1	1	3
249	2	46	2	166	2	48	1	17.4	1	1	4	1	1	3	4	1	12	2	23	2	1	4	2	2	1	1	10	2	4		1	1	1
251	2	23	1	159	1	48	1	19	2	1	1	1	1	1	3	1	7	1	18	2	3	2	1					1	1		1	1	4
254	2	43	2	156	1	45	1	18.5	1	1	4	2	1	1	8	2	8	2	14	1	1	1	1					1	1		1	1	1
256	2	35	1	154	1	60	3	25.3	3	2	1	1	1	1	10	2	8	2	16	2	3	1	1					1	1		1	1	4
258	2	31	1	162	2	50	2	19.1	2	1	1	1	1	2	3	1	11	2	20	2	1	4	1					1	1		1	1	1
264	2	23	1	151	1	45	1	19.7	2	1	1	1	1	3	12	2	6	1	12	1	5	3	1					1	1	1	3	2	4
270	2	30	1	156	1	58	2	23.8	2	1	3	2	1	1	7	1	6	1	15	1	1	2	1					1	1		1	1	1
281	2	22	1	162	2	52	2	19.8	2	1	3	1	1	2	10	2	7	1	12	1	4	3	1					1	1		1	1	3
284	2	28	1	153	1	42	1	17.9	1	1	1	1	1	3	6	1	9	2	18	2	1	1	1					1	1		1	1	1
285	2	24	1	153	1	44	1	18.8	2	1	1	1	1	2	5	1	7	1	18	2	2	2	1					1	1		1	1	1
287	2	27	1	158	1	54	2	21.6	2	1	3	2	3	2	6	1	6	1	6	1	2	2	1					1	1		1	1	1
302	2	33	1	155	1	52	2	21.6	2	1	1	2	1	1	8	2	8	2	21	2	4	4	1					1	1		1	1	2
304	2	30	1	170	3	50	2	17.3	1	1	3	1	1	2	6	1	5	1	12	1	1	3	1					1	1		1	1	3
305	2	34	1	165	2	65	3	23.9	2	2	3	1	1	3	7	1	7	1	6	1	1	4	1					1	1		1	1	1
308	2	35	1	159	1	51	2	20.2	2	1	3	1	1	3	8	2	9	2	16	2	1	1	1					1	1		1	1	1
310	2	29	1	170	3	68	3	23.5	2	2	3	2	1	1	8	2	6	1	17	2	1	4	1					1	1	3	2	1	3
311	2	26	1	158	1	55	2	22	2	1	3	2	1	2	9	2	12	2	24	2	7	1	1					1	1		1	1	1
318	2	25	1	160	2	50	2	19.5	2	3	1	2	1	1	5	1	12	2	18	2	1	3	1					1	1		1	1	2
324	2	33	1	160	2	45	1	17.6	1	3	3	1	1	3	8	2	6	1	13	1	2	3	1					1	1		1	1	1
342	2	32	1	152	1	80	5	34.6	3	2	3	2	2	4	6	1	7	1	16	2	5	2	1					1	1	5	3	2	5
344	2	45	2	162	2	53	2	20.2	2	1	4	1	1	3	3	1	6	1	12	1	1	1	1					1	1		1	1	1
357	2	39	1	162	2	60	3	22.9	2	1	1	2	2	1	6	1	9	2	18	2	5	4	1					1	1		1	1	4
358	2	39	1	160	2	45	1	17.6	1	1	1	2	1	2	6	1	7	1	12	1	1	3	1					1	1		1	1	2
369	2	51	3	156	1	60	3	24.7	2	1	2	1	1	2	3	1	3	1	20	2	1	1	1					1	1		1	1	1
374	2	31	1	168	2	55	2	19.5	2	1	3	1	1	2	6	1	9	2	16	2	2	1	1					1	1	1	2	1	1
375	2	29	1	160	2	48	1	18.8	2	1	3	1	1	2	8	2	8	2	15	1	1	2	1					1	1		1	1	3
376	2	39	1	165	2	59	2	21.7	2	1	3	1	1	1	12	2	3	1	6	1	4	2	1					1	1	4	3	2	3
378	2	31	1	155	1	45	1	18.7	2	1	1	1	1	5	8	2	5	1	7	1	1	1	1					1	1		1	1	1
379	2	36	1	158	1	48	1	19.2	2	1	3	2	1	4	10	2	6	1	14	1	4	3	1					1	1		1	1	2
403	2	28	1	160	2	50	2	19.5	2	1	1	1	1	2	8	2	7	1	14	1	2	1	1					1	1		1	1	2
414	2	27	1	164	2	48	1	17.8	1	1	1	1	1	3	6	1	7	1	18	2	2	3	1					1	1		1	1	3
415	2	37	1	161	2	48	1	18.5	2	1	3	1	1	3	12	2	9	2	23	2	1	3	1					1	1		1	1	5
416	2	27	1	156	1	47	1	19.3	2	1	3	2	2	2	7	1	9	2	16	2	1	1	1					1	1		1	1	1
439	2	32	1	151	1	47	1	20.6	2	1	1	1	1	2	9	2	8	2	16	2	1	3	1					1	1		1	1	2
441	2	26	1	158	1	48	1	19.2	2	1	1	1	1	1	9	2	6	1	6	1	1	2	1					1	1		1	1	4
444	2	56	3	164	2	46	1	17.1	1	3	4	2	1	1	6	1	9	2	23	2	1	4	1					1	1		1	1	1
447	2	20	1	153	1	60	3	25.6	3	1	3	1	1	1	6	1	3	1	24	2	1	1	1					1	1		1	1	1
458	2	54	3	159	1	50	2	19.8	2	1	2	1	1	3	3	1	12	2	24	2	1	4	1					1	1		1	1	1
463	2	45	2	157	1	56	2	22.7	2	1	2	1	1	4	8	2	10	2	18	2	2	1	1					1	1		1	1	1
464	2	49	2	155	1	49	1	20.4	2	3	4	1	1	2	9	2	6	1	24	2	7	3	1					1	1		1	1	3
467	2	30	1	157	1	49	1	19.9	2	1	3	1	1	1	10	2	6	1	24	2	1	4	1					1	1		1	1	3
471	2	20	1	150	1	55	2	24.4	2	2	3	2	2	3	9	2	7	1	13	1	3	3	1					1	1		1	1	3
475	2	35	1	160	2	50	2	19.5	2	2	3	1	1	4	7	1	7	1	15	1	7	2	1					1	1	3	3	2	3
486	2	29	1	162	2	46	1	17.5	1	1	1	1	1	3	9	2	9	2	20	2	1	4	1					1	1		1	1	2
495	2	39	1	165	2	50	2	18.4	1	1	3	2	1	1	3	1	12	2	18	2	1	4	1					1	1		1	1	1
496	2	37	1	160	2	35	1	13.7	1	1	3	2	1	1	3	1	6	1	24	2	1	1	1					1	1		1	1	1
505	2	32	1	158	1	46	1	18.4	1	1	3	1	1	1	4	1	3	1	12	1	1	2	1					1	1		1	1	1
507	2	25	1	156	1	53	2	21.8	2	1	3	1	1	2	11	2	8	2	13	1	2	2	1					1	1		1	1	2
508	2	27	1	160	2	44	1	17.2	1	2	3	1	2	4	9	2	8	2	13	1	3	3	1					1	1	3	3	2	3
512	2	30	1	160	2	47	1	18.4	1	1	3	1	1	3	6	1	5	1	14	1	1	2	1					1	1		1	1	2
513	2	35	1	163	2	53	2	19.9	2	1	1	1	1	3	8	2	6	1	12	1	1	1	1					1	1		1	1	4
514	2	47	2	157	1	50	2	20.3	2	2	2	1	1	5	8	2	6	1	13	1	1	1	1					1	1		1	1	1
518	2	27	1	145	1	48	1	22.8	2	1	3	2	2	1	9	2	6	1	16	2	1	2	1					1	1		1	1	4
519	2	38	1	167	2	49	1	17.6	1	1	3	2	2	1	6	1	9	2	18	2	6	2	1					1	1		1	1	2
536	2	25	1	168	2	47	1	16.7	1	1	1	1	1	3	3	1	6	1	20	2	1	2	1					1	1		1	1	2
537	2	26	1	161	2	54	2	20.8	2	1	3	1	1	3	3	1	12	2	18	2	1	4	1					1	1		1	1	1
538	2	41	2	160	2	48	1	18.8	2	1	1	1	1	1	6	1	7	1	12	1	1	3	1					1	1		1	1	1
543	2	27	1	151	1	44	1	19.3	2	1	3	1	1	4	9	2	5	1	11	1	1	3	1					1	1		1	1	4
547	2	42	2	155	1	43	1	17.9	1	2	2	2	1	1	9	2	6	1	16	2	2	1	1					1	1		1	1	1
552	2	30	1	160	2	50	2	19.5	2	1	3	2	1	1	10	2	6	1	11	1	2	1	1					1	1		1	1	1
556	2	21	1	166	2	50	2	18.1	1	1	1	1	2	1	10	2	5	1	8	1	3	2	1					1	1	2	2	1	2
557	2	25	1	161	2	51	2	19.7	2	1	3	1	1	3	8	2	8	2	18	2	1	3	1					1	1		1	1	1
559	2	31	1	150	1	50	2	22.2	2	1	3	1	1	1	6	1	8	2	13	1	1	1	1					1	1		1	1	2
560	2	23	1	150	1	44	1	19.6	2	1	3	1	1	1	3	1	7	1	14	1	1	1	1					1	1		1	1	1
569	2	40	2	161	2	60	3	23.1	2	1	4	1	1	3	4	1	10	2	22	2	3	2	1					1	1	4	3	2	3
570	2	34	1	156	1	46	1	18.9	2	1	3	1	1	3	3	1	12	2	24	2	1	4	2	5	1	1	4	2	2		1	1	1
574	2	47	2	162	2	46	1	17.5	1	1	1	1	1	1	7	1	8	2	24	2	1	1	1					1	1		1	1	1
575	2	45	2	154	1	52	2	21.9	2	1	1	1	1	3	9	2	6	1	12	1	1	1	1					1	1		1	1	1
578	2	37	1	160	2	68	3	26.6	3	1	3	2	2	1	7	1	7	1	18	2	1	1	1					1	1		1	1	1
579	2	42	2	152	1	60	3	26	3	1	1	1	1	3	8	2	6	1	10	1	3	2	1					1	1		1	1	1
580	2	28	1	160	2	46	1	18	1	1	1	1	1	2	7	1	6	1	10	1	1	1	1					1	1		1	1	1
581	2	49	2	155	1	50	2	20.8	2	1	1	1	1	2	9	2	6	1	17	2	1	2	1					1	1		1	1	4
582	2	45	2	150	1	45	1	20	2	1	4	1	1	2	9	2	6	1	12	1	1	4	1					1	1		1	1	2
583	2	35	1	154	1	47	1	19.8	2	1	3	1	1	2	7	1	6	1	13	1	1	1	1					1	1		1	1	3
585	2	45	2	164	2	53	2	19.7	2	1	4	1	1	3	8	2	6	1	18	2	1	3	1					1	1		1	1	1
602	2	27	1	166	2	53	2	19.2	2	1	3	2	1	1	3	1	12	2	24	2	1	1	2	5	2	1	5	2	3		1	1	1
603	2	51	3	161	2	52	2	20.1	2	3	2	1	1	3	5	1	9	2	18	2	1	3	1					1	1		1	1	1
605	2	29	1	163	2	42	1	15.8	1	1	1	1	1	3	10	2	5	1	9	1	4	2	1					1	1		1	1	2
606	2	31	1	168	2	69	3	24.4	2	3	1	1	3	3	7	1	11	2	16	2	1	1	1					1	1		1	1	3
607	2	42	2	154	1	47	1	19.8	2	2	1	1	1	4	8	2	5	1	12	1	1	1	1					1	1		1	1	4
608	2	47	2	157	1	63	3	25.6	3	1	4	1	1	3	3	1	12	2	18	2	1	1	1					1	1		1	1	1
611	2	23	1	160	2	45	1	17.6	1	1	1	1	1	1	7	1	6	1	17	2	4	3	1					1	1		1	1	1
616	2	40	2	160	2	53	2	20.7	2	1	2	1	1	3	7	1	3	1	6	1	1	1	1					1	1		1	1	1
619	2	34	1	152	1	55	2	23.8	2	1	1	1	1	4	3	1	10	2	24	2	1	1	1					1	1		1	1	1
620	2	47	2	157	1	53	2	21.5	2	1	4	1	1	2	7	1	6	1	12	1	1	2	1					1	1		1	1	1
621	2	30	1	158	1	52	2	20.8	2	1	1	1	1	1	4	1	7	1	17	2	1	3	1					1	1		1	1	4
622	2	30	1	160	2	50	2	19.5	2	1	1	1	1	3	7	1	9	2	18	2	2	4	1					1	1		1	1	2
624	2	22	1	158	1	48	1	19.2	2	1	3	1	1	2	8	2	9	2	15	1	2	2	1					1	1		1	1	3
628	2	47	2	156	1	48	1	19.7	2	2	4	1	2	2	8	2	8	2	13	1	3	2	1					1	1	5	3	2	2
629	2	35	1	150	1	60	3	26.7	3	1	3	2	1	1	6	1	7	1	12	1	1	2	1					1	1		1	1	1
630	2	23	1	162	2	53	2	20.2	2	1	1	1	1	2	8	2	6	1	12	1	3	3	3	5	3	2	10	2	4	2	3	2	2
631	2	39	1	150	1	50	2	22.2	2	1	1	1	1	3	10	2	6	1	7	1	2	2	1					1	1		1	1	1
651	2	45	2	153	1	42	1	17.9	1	2	4	1	1	1	7	1	9	2	13	1	1	1	1					1	1		1	1	1
653	2	26	1	166	2	48	1	17.4	1	1	1	1	1	4	6	1	7	1	14	1	1	1	1					1	1		1	1	2
654	2	40	2	165	2	50	2	18.4	1	1	1	1	1	4	6	1	6	1	12	1	7	3	1					1	1		1	1	1
655	2	28	1	163	2	55	2	20.7	2	1	1	1	1	4	8	2	8	2	19	2	1	4	2	2	3	1	5	2	3		1	1	1
657	2	42	2	164	2	51	2	19	2	1	1	1	1	3	5	1	4	1	8	1	1	4	1					1	1		1	1	1
658	2	35	1	171	3	63	3	21.5	2	2	1	2	1	2	3	1	12	2	24	2	2	3	1					1	1		1	1	1
659	2	29	1	150	1	51	2	22.7	2	1	3	1	3	2	6	1	8	2	18	2	7	4	1					1	1		1	1	2
661	2	38	1	159	1	48	1	19	2	1	1	1	1	4	9	2	6	1	14	1	1	2	1					1	1		1	1	1
663	2	28	1	155	1	45	1	18.7	2	1	1	1	1	3	3	1	8	2	18	2	1	1	1					1	1		1	1	1
664	2	26	1	156	1	44	1	18.1	1	1	3	1	2	1	8	2	7	1	19	2	4	2	3	4	3	2	10	2	4	6	2	1	2
665	2	23	1	154	1	45	1	19	2	1	1	1	1	2	5	1	6	1	12	1	1	2	1					1	1		1	1	1
666	2	28	1	161	2	50	2	19.3	2	1	1	1	1	2	9	2	6	1	18	2	1	2	1					1	1		1	1	1
668	2	25	1	158	1	47	1	18.8	2	1	1	1	1	2	7	1	6	1	12	1	1	1	1					1	1		1	1	1
670	2	29	1	153	1	48	1	20.5	2	1	3	1	1	3	7	1	7	1	14	1	1	1	1					1	1		1	1	1
675	2	24	1	154	1	41	1	17.3	1	2	1	1	1	5	5	1	5	1	16	2	1	1	1					1	1		1	1	1
686	2	30	1	164	2	52	2	19.3	2	1	2	1	1	1	7	1	9	2	18	2	1	3	1					1	1		1	1	2
691	2	38	1	154	1	46	1	19.4	2	1	3	1	1	3	6	1	7	1	13	1	5	3	1					1	1		1	1	3
696	2	37	1	148	1	45	1	20.5	2	1	3	1	1	1	6	1	9	2	24	2	1	1	1					1	1		1	1	1
697	2	41	2	153	1	42	1	17.9	1	1	1	1	1	3	10	2	6	1	10	1	2	3	1					1	1		1	1	2
698	2	45	2	143	1	41	1	20	2	1	2	1	1	3	3	1	12	2	17	2	1	2	1					1	1		1	1	2
700	2	25	1	147	1	50	2	23.1	2	1	1	1	1	1	3	1	12	2	24	2	1	4	1					1	1		1	1	5
704	2	31	1	152	1	36	1	15.6	1	2	1	1	3	2	7	1	7	1	18	2	1	1	1					1	1		1	1	1
705	2	31	1	160	2	50	2	19.5	2	1	3	1	1	2	3	1	6	1	19	2	2	1	1					1	1		1	1	2
706	2	42	2	154	1	45	1	19	2	2	4	2	1	2	3	1	7	1	24	2	1	1	1					1	1		1	1	1
710	2	28	1	161	2	53	2	20.4	2	1	3	1	1	2	6	1	6	1	13	1	1	2	1					1	1		1	1	2
716	2	60	4	164	2	58	2	21.6	2	1	3	1	1	2	5	1	6	1	10	1	1	1	1					1	1		1	1	2
717	2	37	1	155	1	45	1	18.7	2	1	2	1	1	1	7	1	7	1	16	2	1	4	2	2	1	3	3	2	2	4	4	2	3
723	2	47	2	158	1	45	1	18	1	1	2	1	2	3	9	2	6	1	13	1	4	2	1					1	1	3	3	2	2
728	2	36	1	164	2	55	2	20.4	2	1	1	1	1	3	3	1	3	1	6	1	1	1	1					1	1		1	1	1
731	2	41	2	151	1	53	2	23.2	2	1	1	1	1	2	4	1	6	1	18	2	1	1	1					1	1		1	1	4
732	2	31	1	159	1	42	1	16.6	1	1	1	1	1	2	3	1	12	2	18	2	1	1	1					1	1		1	1	4
735	2	31	1	166	2	50	2	18.1	1	1	1	1	1	2	3	1	6	1	15	1	1	1	1					1	1		1	1	1
736	2	29	1	163	2	70	4	26.3	3	1	1	1	1	1	3	1	7	1	22	2	1	1	1					1	1		1	1	1
738	2	28	1	168	2	47	1	16.7	1	3	3	1	1	4	6	1	7	1	22	2	5	4	1					1	1	2	4	2	2
742	2	28	1	158	1	50	2	20	2	1	3	1	1	2	6	1	9	2	12	1	1	1	1					1	1		1	1	2
743	2	50	3	163	2	55	2	20.7	2	1	2	2	1	1	3	1	8	2	10	1	1	1	1					1	1		1	1	1
749	2	52	3	170	3	77	4	26.6	3	1	4	1	1	1	6	1	6	1	12	1	1	1	1					1	1		1	1	1
758	2	47	2	160	2	47	1	18.4	1	1	2	1	1	1	3	1	12	2	24	2	1	1	1					1	1		1	1	1
763	2	25	1	154	1	57	2	24	2	1	1	1	1	4	6	1	6	1	12	1	1	3	1					1	1		1	1	1
767	2	26	1	164	2	47	1	17.5	1	1	1	2	2	1	3	1	6	1	10	1	1	2	1					1	1		1	1	1
768	2	39	1	155	1	48	1	20	2	1	1	1	1	3	6	1	6	1	18	2	1	3	1					1	1		1	1	1
770	2	37	1	156	1	57	2	23.4	2	1	3	1	1	1	5	1	8	2	12	1	1	1	1					1	1		1	1	5
773	2	38	1	150	1	40	1	17.8	1	1	3	2	3	3	6	1	9	2	18	2	1	2	1					1	1		1	1	1
774	2	20	1	154	1	36	1	15.2	1	1	3	1	1	3	6	1	6	1	18	2	1	4	1					1	1		1	1	1
775	2	30	1	159	1	43	1	17	1	1	3	1	1	1	7	1	6	1	18	2	1	3	1					1	1		1	1	1
779	2	28	1	158	1	48	1	19.2	2	1	3	1	1	3	6	1	6	1	14	1	1	1	1					1	1		1	1	1
788	2	25	1	162	2	50	2	19.1	2	1	1	1	1	3	9	2	8	2	17	2	1	3	1					1	1		1	1	2
793	2	38	1	146	1	47	1	22	2	1	1	1	1	2	6	1	6	1	9	1	2	1	1					1	1		1	1	1
798	2	25	1	161	2	53	2	20.4	2	1	3	1	1	3	8	2	6	1	12	1	1	2	2	2	1	1	4	2	2		1	1	1
807	2	25	1	157	1	30	1	12.2	1	1	3	1	1	1	9	2	7	1	17	2	1	2	1					1	1		1	1	2
808	2	21	1	150	1	45	1	20	2	2	3	2	1	2	8	2	6	1	12	1	7	2	2	2	3	1	2	2	2	1	2	1	2
811	2	36	1	164	2	67	3	24.9	2	1	2	1	3	4	9	2	6	1	20	2	1	1	1					1	1		1	1	4
815	2	39	1	162	2	47	1	17.9	1	1	2	1	1	3	6	1	4	1	12	1	2	3	1					1	1		1	1	1
817	2	31	1	167	2	49	1	17.6	1	1	2	1	1	4	12	2	7	1	13	1	2	2	1					1	1		1	1	4
826	2	28	1	162	2	49	1	18.7	2	1	1	1	1	2	6	1	9	2	17	2	1	3	1					1	1		1	1	1
830	2	42	2	155	1	43	1	17.9	1	1	4	1	1	1	3	1	12	2	24	2	1	1	1					1	1		1	1	1
831	2	32	1	163	2	48	1	18.1	1	1	1	2	1	1	3	1	4	1	14	1	1	1	1					1	1		1	1	2
832	2	34	1	156	1	52	2	21.4	2	1	1	1	1	2	6	1	9	2	16	2	1	2	1					1	1		1	1	2
835	2	43	2	150	1	50	2	22.2	2	1	1	1	1	2	9	2	8	2	18	2	3	3	1					1	1		1	1	1
836	2	25	1	154	1	47	1	19.8	2	1	1	1	1	3	9	2	5	1	7	1	1	2	3	2	1	2	20	3	6		1	1	1
849	2	48	2	160	2	43	1	16.8	1	1	2	1	1	1	9	2	6	1	18	2	4	3	1					1	1		1	1	1
854	2	38	1	165	2	54	2	19.8	2	1	2	1	1	3	3	1	12	2	18	2	1	3	1					1	1		1	1	2
856	2	47	2	153	1	48	1	20.5	2	1	1	1	1	2	3	1	4	1	12	1	1	1	1					1	1		1	1	1
858	2	22	1	155	1	48	1	20	2	1	1	2	1	2	3	1	12	2	24	2	1	1	1					1	1		1	1	2
859	2	25	1	157	1	47	1	19.1	2	1	3	1	1	2	3	1	7	1	6	1	1	2	1					1	1		1	1	4
860	2	28	1	160	2	45	1	17.6	1	1	3	1	1	2	7	1	9	2	16	2	2	2	1					1	1		1	1	2
861	2	38	1	160	2	49	1	19.1	2	1	1	1	1	5	12	2	6	1	18	2	1	2	1					1	1		1	1	2
866	2	42	2	161	2	50	2	19.3	2	1	3	2	1	1	6	1	11	2	11	1	4	1	1					1	1		1	1	1
868	2	40	2	160	2	55	2	21.5	2	1	3	1	1	1	6	1	4	1	12	1	1	2	1					1	1		1	1	2
869	2	23	1	157	1	46	1	18.7	2	1	3	1	1	3	6	1	5	1	13	1	1	3	1					1	1		1	1	2
872	2	40	2	158	1	82	5	32.8	3	1	3	1	1	3	6	1	9	2	18	2	1	4	1					1	1		1	1	3
876	2	28	1	168	2	53	2	18.8	2	1	3	2	1	1	6	1	8	2	18	2	2	1	1					1	1		1	1	1
882	2	47	2	165	2	54	2	19.8	2	2	4	1	1	2	8	2	6	1	12	1	1	1	1					1	1		1	1	1
886	2	29	1	162	2	45	1	17.1	1	1	3	1	1	3	9	2	7	1	18	2	1	3	1					1	1		1	1	2
887	2	28	1	155	1	50	2	20.8	2	1	3	2	2	1	7	1	6	1	12	1	1	1	1					1	1		1	1	1
888	2	33	1	153	1	65	3	27.8	3	3	2	1	3	3	7	1	12	2	20	2	1	1	1					1	1		1	1	1
892	2	36	1	158	1	49	1	19.6	2	1	2	1	3	1	8	2	10	2	18	2	1	3	3	1	1	2	4	2	2		1	1	2
894	2	35	1	164	2	58	2	21.6	2	2	2	2	1	1	11	2	6	1	15	1	1	1	1					1	1		1	1	1
903	2	47	2	159	1	55	2	21.8	2	1	3	2	1	1	7	1	7	1	12	1	1	1	1					1	1		1	1	1
907	2	36	1	157	1	44	1	17.9	1	1	3	1	1	3	6	1	9	2	18	2	2	3	1					1	1		1	1	1
908	2	23	1	163	2	58	2	21.8	2	1	3	1	1	5	5	1	9	2	24	2	1	1	2	3	4	1	10	2	4		1	1	5
912	2	56	3	156	1	52	2	21.4	2	1	4	1	1	1	3	1	12	2	12	1	1	1	1					1	1		1	1	1
913	2	32	1	169	2	49	1	17.2	1	1	1	1	1	1	8	2	8	2	14	1	1	1	1					1	1	6	2	1	1
916	2	38	1	165	2	55	2	20.2	2	1	1	2	1	1	7	1	8	2	15	1	1	2	1					1	1		1	1	1
924	2	48	2	161	2	47	1	18.1	1	1	3	2	1	1	6	1	4	1	6	1	1	2	1					1	1		1	1	4
927	2	29	1	151	1	44	1	19.3	2	1	3	1	1	3	3	1	12	2	23	2	1	4	1					1	1		1	1	1
928	2	35	1	161	2	63	3	24.3	2	1	2	1	1	3	10	2	7	1	12	1	7	1	1					1	1		1	1	2
932	2	30	1	168	2	65	3	23	2	3	2	1	1	3	8	2	8	2	18	2	4	3	1					1	1		1	1	2
934	2	45	2	159	1	55	2	21.8	2	1	4	1	1	1	5	1	10	2	20	2	1	2	1					1	1		1	1	3
935	2	37	1	155	1	40	1	16.6	1	1	1	1	1	4	10	2	6	1	11	1	1	1	1					1	1		1	1	1
937	2	20	1	153	1	60	3	25.6	3	1	3	1	1	1	3	1	3	1	24	2	1	1	1					1	1		1	1	1
938	2	32	1	164	2	54	2	20.1	2	1	1	1	1	3	9	2	6	1	18	2	1	2	1					1	1		1	1	1
940	2	27	1	152	1	46	1	19.9	2	1	1	1	1	3	7	1	6	1	14	1	1	1	1					1	1		1	1	1
943	2	36	1	163	2	54	2	20.3	2	1	1	1	1	5	8	2	6	1	12	1	3	2	1					1	1		1	1	1
946	2	23	1	153	1	62	3	26.5	3	1	1	1	1	3	6	1	8	2	13	1	1	2	3	1	1	5	10	2	4		1	1	2
948	2	34	1	162	2	54	2	20.6	2	1	3	1	1	3	3	1	8	2	16	2	1	2	1					1	1		1	1	2
949	2	39	1	155	1	60	3	25	2	2	3	2	1	1	6	1	9	2	18	2	1	2	1					1	1		1	1	3
954	2	35	1	157	1	58	2	23.5	2	1	1	2	1	1	3	1	12	2	22	2	1	2	1					1	1		1	1	1
955	2	43	2	158	1	52	2	20.8	2	2	4	2	1	1	3	1	12	2	24	2	1	4	1					1	1	3	4	2	1
957	2	33	1	148	1	42	1	19.2	2	2	3	1	1	3	7	1	7	1	16	2	1	3	1					1	1		1	1	1
958	2	37	1	158	1	41	1	16.4	1	1	3	1	1	2	9	2	6	1	12	1	2	1	1					1	1		1	1	1
960	2	42	2	176	3	60	3	19.4	2	3	4	2	1	2	7	1	8	2	11	1	1	1	1					1	1		1	1	1
961	2	25	1	165	2	57	2	20.9	2	1	3	1	1	2	7	1	6	1	11	1	1	2	1					1	1		1	1	2
970	2	68	4	152	1	45	1	19.5	2	1	4	1	1	2	3	1	6	1	18	2	1	3	1					1	1		1	1	1
975	2	48	2	165	2	50	2	18.4	1	1	1	2	1	3	6	1	7	1	18	2	1	1	1					1	1		1	1	4
976	2	28	1	150	1	45	1	20	2	1	3	1	1	3	5	1	6	1	17	2	1	1	1					1	1		1	1	1
977	2	45	2	158	1	51	2	20.4	2	1	1	2	1	1	7	1	8	2	16	2	1	2	1					1	1		1	1	2
980	2	38	1	163	2	70	4	26.3	3	1	3	1	1	2	9	2	6	1	15	1	1	3	1					1	1	6	2	1	2
983	2	31	1	151	1	60	3	26.3	3	1	3	1	1	3	5	1	5	1	23	2	1	3	1					1	1	1	2	1	1
984	2	43	2	152	1	43	1	18.6	2	3	1	1	1	1	5	1	7	1	16	2	2	4	1					1	1		1	1	3
985	2	24	1	158	1	57	2	22.8	2	1	3	1	1	3	3	1	12	2	17	2	1	1	4	1	1	1	5	2	3		1	1	2
993	2	41	2	155	1	64	3	26.6	3	1	3	1	1	2	4	1	4	1	7	1	2	1	1					1	1		1	1	3
994	2	42	2	159	1	60	3	23.7	2	1	1	1	1	4	11	2	3	1	8	1	2	2	1					1	1		1	1	1
998	2	38	1	160	2	48	1	18.8	2	1	3	1	1	1	10	2	6	1	20	2	1	3	1					1	1		1	1	1
1002	2	23	1	151	1	45	1	19.7	2	1	1	1	1	3	11	2	7	1	12	1	2	3	1					1	1	4	3	2	4
1019	2	24	1	161	2	54	2	20.8	2	1	3	1	1	2	7	1	7	1	12	1	1	1	1					1	1		1	1	1
1021	2	48	2	169	2	58	2	20.3	2	1	1	1	1	3	8	2	6	1	18	2	1	2	1					1	1		1	1	2
1022	2	32	1	167	2	62	3	22.2	2	2	1	1	1	2	6	1	4	1	18	2	1	3	1					1	1		1	1	2
1024	2	23	1	170	3	63	3	21.8	2	1	1	1	1	3	8	2	8	2	16	2	4	3	2	2	3	2	10	2	4		1	1	3
1026	2	33	1	154	1	41	1	17.3	1	2	1	1	1	3	3	1	12	2	18	2	1	1	1					1	1		1	1	1
1029	2	42	2	160	2	70	4	27.3	3	2	1	1	1	2	3	1	6	1	22	2	1	3	1					1	1		1	1	5
1031	2	62	4	163	2	63	3	23.7	2	1	4	2	1	1	7	1	8	2	18	2	1	1	1					1	1		1	1	1
1032	2	40	2	170	3	65	3	22.5	2	1	2	2	1	1	10	2	9	2	14	1	3	1	2	5	5	2	20	3	6		1	1	1
1033	2	43	2	153	1	48	1	20.5	2	1	3	2	1	1	3	1	12	2	18	2	1	1	1					1	1		1	1	1
1036	2	49	2	158	1	47	1	18.8	2	1	3	2	2	1	9	2	9	2	12	1	1	1	1					1	1		1	1	1
1037	2	45	2	157	1	44	1	17.9	1	1	1	2	1	1	3	1	6	1	18	2	1	1	1					1	1		1	1	1
1039	2	20	1	160	2	53	2	20.7	2	1	3	1	1	1	8	2	6	1	13	1	1	2	1					1	1		1	1	1
1041	2	28	1	152	1	46	1	19.9	2	1	1	1	1	4	8	2	8	2	20	2	1	3	1					1	1		1	1	1
1042	2	31	1	154	1	54	2	22.8	2	1	1	2	1	1	7	1	8	2	18	2	1	3	1					1	1		1	1	1
1047	2	25	1	158	1	43	1	17.2	1	1	3	1	1	2	3	1	3	1	12	1	1	3	1					1	1		1	1	1
1055	2	24	1	154	1	54	2	22.8	2	1	3	1	1	3	9	2	7	1	13	1	1	2	1					1	1		1	1	2
1076	2	50	3	161	2	65	3	25.1	3	1	4	1	1	3	3	1	7	1	17	2	1	1	1					1	1		1	1	1
1078	2	43	2	159	1	50	2	19.8	2	1	1	1	1	3	9	2	6	1	12	1	2	1	1					1	1	2	2	1	1
1082	2	38	1	148	1	50	2	22.8	2	1	3	1	1	3	7	1	9	2	20	2	2	4	1					1	1		1	1	4
1083	2	38	1	166	2	47	1	17.1	1	3	3	1	1	5	4	1	3	1	6	1	1	2	1					1	1		1	1	2
1084	2	38	1	153	1	43	1	18.4	1	1	4	2	1	1	8	2	7	1	18	2	1	3	1					1	1		1	1	2
1085	2	27	1	158	1	47	1	18.8	2	1	3	1	1	2	9	2	10	2	12	1	1	2	1					1	1		1	1	4
1087	2	47	2	145	1	45	1	21.4	2	1	1	2	1	1	10	2	4	1	10	1	2	1	1					1	1	1	2	1	1
1091	2	21	1	160	2	50	2	19.5	2	3	1	1	1	3	10	2	5	1	10	1	4	3	1					1	1	2	2	1	3
1096	2	49	2	161	2	57	2	22	2	1	1	1	1	1	3	1	12	2	24	2	1	1	1					1	1	1	2	1	1
1099	2	39	1	160	2	42	1	16.4	1	1	1	1	1	5	5	1	6	1	24	2	1	1	1					1	1		1	1	1
1105	2	44	2	164	2	45	1	16.7	1	1	3	2	1	2	7	1	6	1	18	2	4	3	1					1	1		1	1	1
1106	2	27	1	159	1	55	2	21.8	2	1	1	1	1	2	9	2	7	1	12	1	1	4	1					1	1		1	1	1
1107	2	45	2	155	1	60	3	25	2	1	3	1	1	1	6	1	9	2	18	2	1	3	1					1	1		1	1	3
1108	2	33	1	159	1	48	1	19	2	1	3	1	1	1	8	2	7	1	16	2	1	2	1					1	1		1	1	5
1112	2	49	2	158	1	48	1	19.2	2	1	4	2	1	1	6	1	4	1	6	1	1	1	1					1	1		1	1	1
1116	2	27	1	159	1	45	1	17.8	1	1	1	2	1	1	3	1	7	1	18	2	1	3	1					1	1		1	1	1
1126	2	46	2	153	1	50	2	21.4	2	1	4	1	1	2	6	1	7	1	18	2	2	1	1					1	1		1	1	1
1138	2	46	2	165	2	66	3	24.2	2	1	2	1	2	3	3	1	12	2	24	2	1	4	1					1	1		1	1	1
1142	2	45	2	155	1	57	2	23.7	2	1	2	2	1	1	8	2	7	1	13	1	2	2	1					1	1		1	1	1
1158	2	44	2	150	1	50	2	22.2	2	3	1	2	3	1	9	2	7	1	6	1	4	4	1					1	1		1	1	2
1159	2	36	1	170	3	73	4	25.3	3	3	4	1	1	1	6	1	9	2	15	1	5	3	1					1	1	1	2	1	5
1162	2	33	1	158	1	50	2	20	2	1	3	2	1	4	8	2	9	2	16	2	1	2	1					1	1		1	1	4
1163	2	25	1	172	3	49	1	16.6	1	1	1	1	1	2	8	2	6	1	12	1	1	1	1					1	1		1	1	1
1164	2	41	2	157	1	43	1	17.4	1	1	3	2	1	1	3	1	12	2	24	2	1	1	1					1	1		1	1	1
1165	2	30	1	161	2	42	1	16.2	1	3	3	1	1	3	3	1	12	2	15	1	4	2	2	2	2	1	15	3	5	1	2	1	4
1168	2	46	2	159	1	56	2	22.2	2	1	4	1	1	3	3	1	7	1	18	2	1	1	1					1	1		1	1	1
1170	2	35	1	168	2	51	2	18.1	1	1	3	1	1	1	4	1	4	1	19	2	7	1	1					1	1		1	1	1
1171	2	40	2	162	2	65	3	24.8	2	1	3	2	1	1	12	2	4	1	8	1	1	4	1					1	1		1	1	2
1173	2	33	1	158	1	40	1	16	1	1	2	1	1	3	7	1	6	1	12	1	1	2	1					1	1		1	1	2
1174	2	39	1	165	2	48	1	17.6	1	1	2	2	1	1	7	1	7	1	18	2	2	3	1					1	1		1	1	3
1180	2	24	1	169	2	47	1	16.5	1	2	3	1	1	1	9	2	5	1	13	1	1	4	1					1	1		1	1	2
1187	2	30	1	155	1	52	2	21.6	2	2	2	1	1	3	3	1	6	1	14	1	3	1	1					1	1		1	1	1
1195	2	36	1	160	2	60	3	23.4	2	3	3	1	1	2	3	1	12	2	12	1	1	1	1					1	1		1	1	3
1196	2	37	1	154	1	46	1	19.4	2	1	1	1	1	2	6	1	6	1	12	1	1	1	1					1	1		1	1	1
1197	2	38	1	158	1	60	3	24	2	1	3	1	1	1	5	1	6	1	6	1	1	1	1					1	1		1	1	2
1201	2	44	2	161	2	47	1	18.1	1	1	3	2	1	1	9	2	6	1	17	2	1	1	1					1	1		1	1	1
1202	2	40	2	150	1	53	2	23.6	2	1	4	1	1	2	5	1	4	1	11	1	2	1	1					1	1		1	1	1
1204	2	38	1	164	2	48	1	17.8	1	2	3	1	1	2	9	2	5	1	16	2	4	3	1					1	1	1	2	1	2
1205	2	36	1	161	2	53	2	20.4	2	1	1	1	1	2	9	2	3	1	12	1	1	3	1					1	1		1	1	4
1206	2	36	1	163	2	50	2	18.8	2	1	2	1	1	4	11	2	4	1	8	1	3	2	1					1	1	2	3	2	2
1209	2	66	4	145	1	45	1	21.4	2	2	1	2	1	1	5	1	12	2	12	1	3	3	1					1	1		1	1	3
1218	2	46	2	161	2	46	1	17.7	1	1	4	2	1	2	6	1	8	2	17	2	1	2	1					1	1		1	1	1
1220	2	42	2	172	3	67	3	22.6	2	1	3	1	1	2	7	1	5	1	18	2	2	2	1					1	1		1	1	2
1221	2	23	1	160	2	57	2	22.3	2	1	3	1	1	1	6	1	7	1	19	2	1	1	1					1	1		1	1	1
1222	2	46	2	152	1	51	2	22.1	2	3	4	2	1	2	6	1	8	2	16	2	3	2	1					1	1		1	1	1
1224	2	34	1	163	2	52	2	19.6	2	1	4	2	1	2	6	1	5	1	18	2	1	3	1					1	1		1	1	1
1226	2	27	1	165	2	51	2	18.7	2	1	3	1	1	4	8	2	6	1	15	1	1	3	1					1	1		1	1	2
1230	2	20	1	153	1	60	3	25.6	3	1	3	1	1	1	6	1	3	1	24	2	1	1	3	2	1	1	5	2	3		1	1	1
1231	2	28	1	164	2	47	1	17.5	1	1	3	1	1	2	8	2	5	1	18	2	1	1	1					1	1		1	1	2
1236	2	39	1	160	2	60	3	23.4	2	1	4	1	1	3	6	1	3	1	12	1	1	1	1					1	1		1	1	1
1240	2	31	1	162	2	49	1	18.7	2	1	4	1	1	2	7	1	7	1	18	2	1	2	1					1	1		1	1	2
1243	2	27	1	151	1	52	2	22.8	2	1	4	1	1	2	8	2	5	1	12	1	2	2	1					1	1		1	1	1
1246	2	41	2	158	1	50	2	20	2	3	3	1	1	2	9	2	10	2	14	1	2	3	1					1	1		1	1	1
1247	2	49	2	167	2	58	2	20.8	2	1	1	2	1	1	4	1	3	1	6	1	1	1	1					1	1		1	1	5
1250	2	45	2	164	2	44	1	16.4	1	1	3	1	1	3	3	1	5	1	12	1	1	1	1					1	1		1	1	2
1253	2	40	2	159	1	56	2	22.2	2	1	1	1	1	3	7	1	8	2	18	2	1	2	1					1	1		1	1	2
1255	2	43	2	161	2	45	1	17.4	1	1	1	1	1	3	7	1	9	2	18	2	1	1	1					1	1		1	1	3
1258	2	27	1	137	1	32	1	17	1	1	1	1	1	1	3	1	3	1	12	1	2	1	1					1	1		1	1	3
1260	2	38	1	161	2	51	2	19.7	2	1	4	1	1	3	8	2	3	1	6	1	1	1	1					1	1		1	1	1
1262	2	25	1	159	1	45	1	17.8	1	1	3	1	1	5	7	1	6	1	16	2	4	2	1					1	1	4	3	2	3
1263	2	27	1	163	2	46	1	17.3	1	2	4	1	1	3	6	1	8	2	18	2	1	2	1					1	1		1	1	1
1264	2	41	2	154	1	50	2	21.1	2	1	3	1	1	3	7	1	6	1	15	1	2	1	1					1	1		1	1	2
1266	2	32	1	168	2	65	3	23	2	1	3	1	1	5	6	1	3	1	9	1	2	1	1					1	1		1	1	3
1267	2	30	1	166	2	56	2	20.3	2	1	3	1	1	2	9	2	6	1	18	2	1	2	2	2	1	2	20	3	6		1	1	2
1268	2	47	2	162	2	54	2	20.6	2	1	3	1	1	3	6	1	9	2	18	2	1	1	1					1	1		1	1	2
1274	2	29	1	164	2	53	2	19.7	2	1	4	1	1	3	3	1	4	1	17	2	2	1	1					1	1		1	1	1
1277	2	26	1	158	1	55	2	22	2	1	3	1	1	5	9	2	6	1	12	1	1	1	1					1	1		1	1	1
1279	2	41	2	148	1	41	1	18.7	2	2	4	1	1	2	6	1	9	2	18	2	1	1	1					1	1		1	1	1
1281	2	32	1	150	1	50	2	22.2	2	1	4	1	1	1	3	1	6	1	24	2	1	2	2	2	1	1	5	2	3		1	1	1
1282	2	27	1	154	1	65	3	27.4	3	1	3	2	1	1	8	2	7	1	17	2	1	2	1					1	1		1	1	1
1291	2	46	2	167	2	58	2	20.8	2	1	4	1	1	4	7	1	9	2	15	1	2	2	1					1	1		1	1	3
1297	2	31	1	163	2	55	2	20.7	2	1	4	1	1	2	9	2	6	1	16	2	1	1	1					1	1		1	1	1
1302	2	47	2	165	2	46	1	16.9	1	1	4	1	1	3	6	1	6	1	12	1	1	1	1					1	1		1	1	1
1303	2	25	1	160	2	50	2	19.5	2	1	3	1	1	3	9	2	6	1	24	2	1	1	1					1	1		1	1	1
1309	2	51	3	150	1	50	2	22.2	2	2	4	1	1	2	6	1	8	2	16	2	1	2	1					1	1		1	1	1
1311	2	49	2	174	3	62	3	20.5	2	1	1	1	1	3	8	2	4	1	11	1	1	1	1					1	1		1	1	3
1313	2	40	2	160	2	60	3	23.4	2	1	1	1	1	1	6	1	8	2	12	1	3	2	1					1	1		1	1	2
1315	2	44	2	166	2	55	2	20	2	1	1	1	1	2	5	1	3	1	12	1	1	1	1					1	1		1	1	1
1317	2	47	2	160	2	50	2	19.5	2	1	3	2	1	2	8	2	6	1	18	2	1	3	1					1	1		1	1	4
1319	2	49	2	167	2	65	3	23.3	2	1	1	1	1	2	3	1	12	2	12	1	1	1	1					1	1		1	1	2
1323	2	52	3	155	1	40	1	16.6	1	1	4	1	1	2	10	2	8	2	14	1	5	4	1					1	1	1	3	2	3
1327	2	41	2	160	2	50	2	19.5	2	1	1	1	1	1	6	1	9	2	12	1	2	4	1					1	1		1	1	1
1328	2	32	1	162	2	68	3	25.9	3	1	3	1	1	4	9	2	9	2	12	1	2	2	1					1	1		1	1	3
1330	2	44	2	153	1	43	1	18.4	1	3	3	2	1	1	3	1	4	1	6	1	1	1	1					1	1		1	1	3
1331	2	28	1	153	1	46	1	19.7	2	1	3	1	1	2	3	1	4	1	19	2	1	2	1					1	1		1	1	2
1337	2	24	1	149	1	50	2	22.5	2	3	4	1	1	2	5	1	6	1	13	1	2	1	1					1	1		1	1	1
1342	2	51	3	160	2	52	2	20.3	2	1	4	1	1	1	4	1	9	2	12	1	1	1	1					1	1		1	1	1
1344	2	33	1	160	2	44	1	17.2	1	1	2	1	3	1	7	1	9	2	14	1	5	1	1					1	1		1	1	3
1345	2	67	4	170	3	55	2	19	2	1	4	1	1	2	6	1	8	2	18	2	7	1	1					1	1		1	1	2
1347	2	28	1	157	1	48	1	19.5	2	1	4	1	1	1	7	1	8	2	16	2	1	1	1					1	1		1	1	2
1348	2	21	1	159	1	50	2	19.8	2	3	3	2	1	1	6	1	8	2	13	1	2	1	1					1	1		1	1	2
1354	2	57	3	155	1	63	3	26.2	3	2	1	1	1	3	9	2	9	2	19	2	1	1	1					1	1		1	1	2
1355	2	28	1	162	2	52	2	19.8	2	3	3	1	3	3	4	1	6	1	12	1	1	2	3	2	1	1	3	2	2		1	1	2
1356	2	52	3	161	2	57	2	22	2	1	1	1	1	3	9	2	4	1	15	1	1	1	1					1	1		1	1	1
1358	2	40	2	163	2	43	1	16.2	1	2	3	1	1	1	8	2	8	2	14	1	1	2	1					1	1		1	1	2
1359	2	27	1	167	2	42	1	15.1	1	1	3	2	1	1	7	1	11	2	24	2	7	2	1					1	1		1	1	1
1361	2	35	1	151	1	52	2	22.8	2	1	1	2	1	1	7	1	10	2	14	1	2	3	1					1	1		1	1	1
1362	2	48	2	160	2	44	1	17.2	1	1	3	2	1	3	7	1	6	1	18	2	1	1	1					1	1		1	1	1
1364	2	38	1	166	2	55	2	20	2	3	1	1	1	3	7	1	3	1	9	1	1	1	1					1	1		1	1	1
1368	2	40	2	157	1	53	2	21.5	2	1	4	1	1	4	9	2	5	1	14	1	3	1	1					1	1	4	4	2	2
1369	2	45	2	152	1	48	1	20.8	2	1	3	1	1	1	3	1	3	1	11	1	1	1	1					1	1		1	1	4
1370	2	26	1	163	2	48	1	18.1	1	1	3	2	1	1	7	1	6	1	18	2	1	1	1					1	1		1	1	4
1371	2	24	1	157	1	47	1	19.1	2	1	1	1	1	3	7	1	3	1	9	1	2	1	1					1	1		1	1	1
1374	2	28	1	156	1	72	4	29.6	3	1	1	2	1	1	3	1	3	1	8	1	1	1	1					1	1		1	1	2
1375	2	37	1	150	1	56	2	24.9	2	1	3	1	1	5	11	2	4	1	6	1	1	1	1					1	1		1	1	1
1377	2	53	3	159	1	42	1	16.6	1	1	1	1	1	3	12	2	3	1	24	2	1	1	1					1	1		1	1	5
1378	2	43	2	164	2	70	4	26	3	1	3	1	1	3	3	1	12	2	24	2	1	1	1					1	1		1	1	1
1381	2	35	1	151	1	46	1	20.2	2	1	1	1	1	2	10	2	6	1	11	1	3	2	1					1	1	2	3	2	2
1382	2	46	2	157	1	48	1	19.5	2	1	4	1	1	1	8	2	7	1	18	2	1	2	1					1	1		1	1	1
1387	2	28	1	150	1	39	1	17.3	1	1	4	2	1	1	3	1	11	2	18	2	1	4	1					1	1		1	1	2
1394	2	48	2	153	1	57	2	24.3	2	3	2	1	1	1	9	2	6	1	15	1	1	2	1					1	1		1	1	4
1396	2	28	1	158	1	48	1	19.2	2	1	2	1	1	3	6	1	9	2	14	1	1	1	1					1	1		1	1	3
1406	2	47	2	155	1	41	1	17.1	1	1	1	1	1	4	7	1	10	2	15	1	1	1	1					1	1		1	1	1
1407	2	49	2	160	2	45	1	17.6	1	1	4	1	1	2	5	1	6	1	12	1	1	2	1					1	1		1	1	1
1409	2	45	2	164	2	50	2	18.6	2	1	1	2	1	2	8	2	8	2	16	2	1	1	1					1	1		1	1	5
1413	2	26	1	163	2	48	1	18.1	1	1	1	1	1	3	3	1	12	2	24	2	1	4	1					1	1		1	1	2
1419	2	33	1	163	2	58	2	21.8	2	1	1	1	1	2	10	2	12	2	18	2	4	1	1					1	1		1	1	1
1422	2	34	1	164	2	55	2	20.4	2	2	3	1	1	3	5	1	7	1	11	1	1	1	1					1	1		1	1	1
1424	2	31	1	155	1	45	1	18.7	2	2	4	1	1	2	9	2	9	2	18	2	2	3	1					1	1		1	1	1
1426	2	27	1	153	1	57	2	24.3	2	1	4	1	1	1	3	1	12	2	23	2	7	2	2	2	1	1	20	3	6		1	1	1
1431	2	41	2	150	1	46	1	20.4	2	2	4	1	1	5	12	2	11	2	15	1	1	1	1					1	1		1	1	4
1434	2	27	1	158	1	47	1	18.8	2	1	3	1	1	1	6	1	6	1	14	1	1	1	1					1	1		1	1	1
1445	2	32	1	157	1	48	1	19.5	2	2	2	1	1	3	7	1	6	1	12	1	1	2	1					1	1		1	1	1
1446	2	24	1	165	2	56	2	20.6	2	1	4	1	1	2	5	1	10	2	15	1	7	2	1					1	1		1	1	1
1448	2	23	1	158	1	50	2	20	2	2	2	1	1	2	7	1	6	1	15	1	1	3	1					1	1	2	2	1	3
1451	2	36	1	154	1	57	2	24	2	1	3	2	2	3	6	1	9	2	18	2	1	4	1					1	1	2	4	2	3
1452	2	31	1	153	1	46	1	19.7	2	1	3	1	1	2	4	1	5	1	12	1	1	2	1					1	1	4	2	1	1
1455	2	47	2	158	1	45	1	18	1	1	1	1	1	3	7	1	7	1	12	1	1	3	1					1	1		1	1	2
1460	2	47	2	155	1	45	1	18.7	2	1	1	2	1	1	9	2	7	1	12	1	1	3	1					1	1		1	1	1
1464	2	26	1	160	2	50	2	19.5	2	1	1	1	1	1	6	1	3	1	15	1	5	4	2	2	1	1	4	2	2		1	1	1
1466	2	22	1	176	3	68	3	22	2	3	4	1	2	2	6	1	7	1	14	1	3	2	1					1	1	4	3	2	3
1467	2	42	2	161	2	49	1	18.9	2	1	3	1	1	2	3	1	7	1	18	2	1	4	1					1	1	6	2	1	1
1470	2	45	2	155	1	48	1	20	2	1	3	1	1	2	9	2	7	1	15	1	2	4	1					1	1		1	1	3
1471	2	24	1	153	1	37	1	15.8	1	1	1	2	1	1	9	2	7	1	20	2	4	3	1					1	1		1	1	2
1474	2	38	1	166	2	55	2	20	2	1	2	1	1	2	7	1	7	1	12	1	1	1	1					1	1		1	1	1
1475	2	24	1	148	1	41	1	18.7	2	1	3	2	1	2	6	1	8	2	12	1	2	3	1					1	1		1	1	1
1478	2	27	1	162	2	55	2	21	2	2	1	1	1	3	9	2	6	1	9	1	1	1	1					1	1		1	1	1
1483	2	40	2	154	1	47	1	19.8	2	1	4	2	1	1	4	1	7	1	13	1	1	2	1					1	1		1	1	1
1486	2	29	1	161	2	52	2	20.1	2	1	3	1	1	1	9	2	8	2	15	1	1	2	1					1	1		1	1	2
1494	2	24	1	157	1	48	1	19.5	2	1	3	1	1	2	7	1	7	1	12	1	1	1	1					1	1		1	1	2
1496	2	60	4	165	2	50	2	18.4	1	1	3	1	1	2	3	1	7	1	12	1	1	1	1					1	1		1	1	1
1500	2	29	1	153	1	46	1	19.7	2	2	4	1	1	2	4	1	6	1	13	1	4	2	1					1	1		1	1	1
1502	2	29	1	159	1	43	1	17	1	1	2	1	1	4	8	2	7	1	18	2	5	1	1					1	1		1	1	2
1508	2	39	1	148	1	38	1	17.3	1	1	4	1	1	4	11	2	6	1	7	1	1	2	1					1	1		1	1	1
1510	2	28	1	168	2	56	2	19.8	2	1	1	1	1	2	7	1	5	1	11	1	1	3	1					1	1	3	3	2	1
1514	2	43	2	152	1	47	1	20.3	2	1	1	1	1	5	11	2	5	1	15	1	1	1	1					1	1		1	1	2
1516	2	52	3	155	1	63	3	26.2	3	1	4	2	1	1	3	1	12	2	8	1	1	1	1					1	1		1	1	1
1518	2	62	4	158	1	50	2	20	2	1	3	1	1	1	7	1	6	1	12	1	1	1	1					1	1		1	1	2
1519	2	48	2	162	2	47	1	17.9	1	1	1	1	1	2	4	1	3	1	24	2	1	1	1					1	1		1	1	3
1522	2	27	1	157	1	46	1	18.7	2	1	1	1	1	3	9	2	7	1	12	1	1	2	1					1	1		1	1	1
1524	2	39	1	153	1	40	1	17.1	1	1	1	2	1	1	7	1	8	2	18	2	1	3	1					1	1		1	1	1
1527	2	33	1	157	1	44	1	17.9	1	1	3	1	1	2	12	2	4	1	11	1	1	1	1					1	1		1	1	2
1530	2	47	2	163	2	60	3	22.6	2	1	3	1	1	2	8	2	6	1	11	1	2	2	1					1	1	3	2	1	1
1533	2	28	1	163	2	57	2	21.5	2	1	3	1	1	1	9	2	6	1	16	2	1	2	1					1	1		1	1	1
1536	2	26	1	150	1	50	2	22.2	2	1	3	1	1	1	10	2	7	1	12	1	3	2	2	4	1	2	15	3	5	2	2	1	3
1538	2	20	1	151	1	41	1	18	1	1	3	1	2	2	12	2	9	2	15	1	3	2	1					1	1		1	1	3
1547	2	60	4	160	2	50	2	19.5	2	2	1	2	1	1	9	2	7	1	14	1	3	3	1					1	1		1	1	3
1558	2	42	2	154	1	47	1	19.8	2	1	2	1	1	2	8	2	7	1	22	2	2	2	2	2	3	1	10	2	4		1	1	1
1559	2	28	1	158	1	48	1	19.2	2	3	2	1	1	2	9	2	7	1	13	1	1	2	2	3	2	1	25	3	7		1	1	3
1566	2	23	1	158	1	48	1	19.2	2	1	4	1	1	4	4	1	8	2	19	2	2	2	1					1	1		1	1	1
1567	2	34	1	169	2	60	3	21	2	2	1	2	1	1	9	2	4	1	15	1	7	2	1					1	1	3	3	2	2
1568	2	36	1	157	1	65	3	26.4	3	1	4	1	1	4	3	1	4	1	24	2	1	1	1					1	1		1	1	1
1572	2	41	2	163	2	49	1	18.4	1	1	4	1	1	3	9	2	6	1	12	1	1	2	4	2	1	2	25	3	7		1	1	4
1573	2	45	2	151	1	38	1	16.7	1	1	3	2	1	1	8	2	7	1	14	1	1	1	1					1	1	1	2	1	3
1575	2	29	1	156	1	41	1	16.8	1	1	3	1	1	3	8	2	6	1	16	2	1	1	1					1	1		1	1	1
1576	2	29	1	165	2	53	2	19.5	2	1	2	1	3	2	7	1	10	2	17	2	1	1	1					1	1		1	1	3
1577	2	27	1	160	2	50	2	19.5	2	1	1	1	1	2	6	1	12	2	24	2	1	3	1					1	1		1	1	2
1580	2	28	1	158	1	53	2	21.2	2	1	3	1	1	2	6	1	9	2	18	2	1	2	1					1	1		1	1	1
1581	2	61	4	150	1	41	1	18.2	1	1	1	2	1	1	6	1	9	2	18	2	1	4	1					1	1		1	1	1
1584	2	47	2	155	1	48	1	20	2	1	1	1	1	2	6	1	7	1	18	2	1	2	1					1	1		1	1	3
1586	2	37	1	161	2	50	2	19.3	2	1	3	1	1	3	3	1	11	2	18	2	1	3	2	1	1	1	20	3	6		1	1	1
1587	2	28	1	152	1	38	1	16.4	1	1	3	1	1	3	3	1	4	1	18	2	3	3	4	2	1	1	10	3	4		1	1	2
1589	2	35	1	156	1	55	2	22.6	2	1	3	1	1	2	8	2	8	2	15	1	1	1	1					1	1	4	2	1	2
1592	2	27	1	155	1	45	1	18.7	2	1	4	1	1	4	3	1	9	2	21	2	2	1	1					1	1		1	1	1
1595	2	38	1	157	1	44	1	17.9	1	1	1	1	1	3	11	2	6	1	12	1	1	1	1					1	1		1	1	2
1596	2	25	1	155	1	47	1	19.6	2	1	1	1	1	3	6	1	7	1	16	2	1	4	1					1	1		1	1	2
1597	2	26	1	158	1	58	2	23.2	2	1	3	1	1	2	6	1	3	1	8	1	1	2	1					1	1		1	1	2
1599	2	34	1	155	1	45	1	18.7	2	1	3	1	1	1	4	1	11	2	23	2	1	2	1					1	1		1	1	1
1601	2	39	1	168	2	55	2	19.5	2	1	4	1	1	2	6	1	9	2	18	2	1	3	1					1	1		1	1	2
1605	2	29	1	162	2	44	1	16.8	1	1	3	1	1	2	5	1	7	1	6	1	3	1	1					1	1		1	1	2
1609	2	46	2	162	2	45	1	17.1	1	1	2	1	1	3	12	2	9	2	23	2	1	3	1					1	1	6	2	1	4
1612	2	42	2	153	1	43	1	18.4	1	1	2	1	1	4	10	2	6	1	16	2	2	2	1					1	1		1	1	1
1613	2	25	1	156	1	47	1	19.3	2	1	4	1	1	2	12	2	3	1	10	1	2	4	1					1	1		1	1	3
1622	2	39	1	166	2	57	2	20.7	2	1	1	1	1	3	9	2	3	1	6	1	1	4	1					1	1		1	1	1
1623	2	39	1	147	1	62	3	28.7	3	1	2	2	1	2	7	1	7	1	20	2	1	1	1					1	1		1	1	1
1625	2	38	1	152	1	44	1	19	2	2	4	2	1	1	6	1	7	1	18	2	7	3	1					1	1	3	2	1	1
1626	2	29	1	163	2	70	4	26.3	3	1	3	1	3	3	8	2	8	2	15	1	1	4	3	3	3	1	8	2	3	3	4	2	4
1630	2	33	1	156	1	48	1	19.7	2	1	1	1	1	2	6	1	7	1	12	1	1	2	1					1	1		1	1	2
1632	2	30	1	164	2	50	2	18.6	2	1	2	1	1	3	9	2	3	1	9	1	2	2	1					1	1		1	1	5
1634	2	30	1	165	2	57	2	20.9	2	1	1	2	1	1	8	2	8	2	15	1	1	1	1					1	1		1	1	1
1635	2	49	2	166	2	57	2	20.7	2	1	3	1	1	2	6	1	9	2	18	2	1	1	1					1	1		1	1	1
1637	2	22	1	163	2	42	1	15.8	1	1	3	1	1	3	9	2	6	1	13	1	1	1	1					1	1		1	1	2
1640	2	26	1	153	1	65	3	27.8	3	2	3	1	1	2	6	1	7	1	17	2	4	3	1					1	1	3	4	2	3
1643	2	45	2	153	1	52	2	22.2	2	1	4	1	1	2	6	1	3	1	14	1	2	4	1					1	1		1	1	1
1644	2	51	3	158	1	62	3	24.8	2	1	1	1	1	4	10	2	6	1	14	1	5	3	1					1	1		1	1	1
1646	2	39	1	162	2	58	2	22.1	2	1	3	2	2	1	9	2	8	2	18	2	2	4	1					1	1	6	3	2	1
1652	2	23	1	155	1	44	1	18.3	1	1	3	1	1	4	11	2	7	1	18	2	1	4	1					1	1	3	2	1	5
1657	2	26	1	154	1	46	1	19.4	2	1	3	2	1	1	8	2	8	2	18	2	1	2	1					1	1		1	1	3
1659	2	40	2	152	1	49	1	21.2	2	1	2	1	1	2	8	2	3	1	20	2	1	2	1					1	1		1	1	3
1662	2	36	1	167	2	45	1	16.1	1	1	2	1	1	2	7	1	7	1	16	2	1	3	1					1	1		1	1	4
1666	2	22	1	155	1	55	2	22.9	2	1	2	1	1	3	9	2	6	1	10	1	2	2	1					1	1	3	2	1	2
1670	2	42	2	163	2	53	2	19.9	2	1	1	1	1	2	6	1	7	1	24	2	1	1	1					1	1		1	1	1
1672	2	37	1	159	1	57	2	22.5	2	1	3	1	3	2	8	2	9	2	12	1	2	1	1					1	1		1	1	1
1673	2	37	1	160	2	50	2	19.5	2	1	1	1	1	2	6	1	8	2	18	2	1	3	1					1	1		1	1	3
1674	2	41	2	165	2	56	2	20.6	2	1	4	1	1	2	8	2	5	1	12	1	1	1	1					1	1		1	1	2
1678	2	47	2	163	2	55	2	20.7	2	1	3	1	1	2	4	1	7	1	21	2	1	2	1					1	1		1	1	3
1679	2	37	1	163	2	50	2	18.8	2	1	1	1	1	5	3	1	12	2	18	2	1	4	1					1	1		1	1	1
1681	2	50	3	162	2	45	1	17.1	1	1	1	1	1	1	3	1	12	2	24	2	1	1	1					1	1		1	1	1
1690	2	21	1	158	1	42	1	16.8	1	1	1	1	1	3	9	2	8	2	14	1	3	3	1					1	1	5	2	1	2
1691	2	37	1	162	2	53	2	20.2	2	1	3	2	1	1	7	1	6	1	17	2	2	3	1					1	1		1	1	2
1692	2	25	1	153	1	44	1	18.8	2	1	4	1	1	3	7	1	5	1	18	2	1	3	1					1	1		1	1	1
1693	2	28	1	160	2	43	1	16.8	1	3	3	1	1	3	7	1	6	1	12	1	1	3	1					1	1		1	1	1
1696	2	23	1	153	1	42	1	17.9	1	3	1	1	1	1	6	1	3	1	12	1	1	1	1					1	1	5	2	1	3
1703	2	28	1	147	1	48	1	22.2	2	1	2	2	2	3	6	1	7	1	14	1	4	3	3	5	3	3	50	3	8	3	3	2	2
1707	2	29	1	152	1	48	1	20.8	2	1	4	1	1	3	6	1	7	1	19	2	1	3	1					1	1		1	1	2
1710	2	26	1	153	1	66	3	28.2	3	1	3	1	1	2	6	1	9	2	19	2	1	2	1					1	1	3	3	2	3
1713	2	32	1	162	2	59	2	22.5	2	1	2	1	1	3	9	2	12	2	24	2	7	1	1					1	1	3	4	2	5
1719	2	57	3	158	1	52	2	20.8	2	2	2	1	3	3	5	1	6	1	12	1	1	1	1					1	1		1	1	2
1720	2	35	1	152	1	44	1	19	2	3	2	1	1	3	4	1	12	2	20	2	1	1	1					1	1		1	1	4
1721	2	61	4	159	1	54	2	21.4	2	1	4	1	1	3	7	1	9	2	16	2	2	4	1					1	1		1	1	2
1722	2	66	4	156	1	60	3	24.7	2	1	4	1	1	1	3	1	4	1	12	1	1	1	1					1	1		1	1	1
1736	2	45	2	163	2	51	2	19.2	2	1	3	1	1	2	7	1	5	1	18	2	1	2	1					1	1	5	3	2	2
1742	2	26	1	147	1	41	1	19	2	1	3	1	1	2	9	2	9	2	12	1	1	1	1					1	1		1	1	4
1743	2	36	1	150	1	53	2	23.6	2	1	1	2	1	1	5	1	6	1	15	1	2	1	1					1	1		1	1	1
1745	2	27	1	159	1	43	1	17	1	1	3	1	1	2	6	1	4	1	11	1	1	1	1					1	1		1	1	1
1746	2	29	1	158	1	42	1	16.8	1	1	3	2	1	1	8	2	5	1	6	1	2	1	1					1	1		1	1	1
1747	2	40	2	158	1	48	1	19.2	2	1	2	1	1	1	4	1	6	1	16	2	1	3	1					1	1		1	1	1
1748	2	47	2	158	1	50	2	20	2	1	1	1	1	2	8	2	6	1	18	2	1	1	1					1	1		1	1	1
1749	2	27	1	155	1	52	2	21.6	2	1	2	1	1	3	12	2	7	1	24	2	2	4	1					1	1		1	1	2
1750	2	36	1	156	1	50	2	20.5	2	1	3	1	1	3	8	2	7	1	18	2	1	2	1					1	1		1	1	2
1754	2	25	1	151	1	45	1	19.7	2	1	1	1	1	3	9	2	8	2	12	1	1	1	1					1	1		1	1	1
1757	2	33	1	164	2	52	2	19.3	2	1	4	1	1	2	3	1	10	2	20	2	1	4	1					1	1	2	2	1	1
1762	2	21	1	160	2	55	2	21.5	2	1	3	1	1	2	11	2	12	2	12	1	3	4	2	2	1	2	20	3	6		1	1	1
1764	2	25	1	147	1	46	1	21.3	2	1	3	2	1	3	9	2	6	1	13	1	1	4	1					1	1		1	1	1
1766	2	64	4	161	2	38	1	14.7	1	3	3	1	1	3	12	2	3	1	10	1	2	1	1					1	1	3	2	1	2
1768	2	29	1	162	2	53	2	20.2	2	1	3	2	1	1	11	2	8	2	17	2	1	2	1					1	1		1	1	4
1778	2	41	2	158	1	50	2	20	2	1	2	1	1	3	12	2	4	1	9	1	7	1	1					1	1	3	2	1	1
1780	2	23	1	160	2	56	2	21.9	2	1	2	1	1	5	12	2	12	2	24	2	2	4	1					1	1		1	1	5
1781	2	40	2	153	1	55	2	23.5	2	1	2	2	1	2	9	2	6	1	12	1	2	2	1					1	1		1	1	2
1785	2	24	1	158	1	51	2	20.4	2	1	1	1	1	2	6	1	7	1	18	2	1	1	4	1	1	1	15	3	5		1	1	4
1787	2	48	2	169	2	50	2	17.5	1	1	1	1	1	2	5	1	7	1	18	2	2	2	1					1	1		1	1	2
1789	2	46	2	161	2	61	3	23.5	2	1	1	1	1	3	9	2	6	1	12	1	1	2	1					1	1		1	1	4
1791	2	46	2	156	1	50	2	20.5	2	1	3	1	1	4	10	2	8	2	12	1	2	2	1					1	1		1	1	1
1796	2	60	4	160	2	50	2	19.5	2	1	3	2	1	1	7	1	10	2	24	2	1	2	1					1	1		1	1	3
1797	2	32	1	156	1	32	1	13.1	1	1	3	2	1	1	9	2	6	1	18	2	1	2	2	2	1	1	30	3	8		1	1	5
1800	2	49	2	157	1	46	1	18.7	2	1	1	1	1	2	9	2	9	2	13	1	2	2	1					1	1		1	1	2
1801	2	51	3	157	1	63	3	25.6	3	1	4	1	1	2	12	2	3	1	6	1	1	1	1					1	1		1	1	2
1802	2	38	1	155	1	41	1	17.1	1	1	3	1	1	2	3	1	12	2	18	2	1	2	1					1	1		1	1	1
1803	2	31	1	157	1	53	2	21.5	2	1	1	1	1	3	7	1	8	2	14	1	1	2	1					1	1		1	1	1
1804	2	33	1	157	1	55	2	22.3	2	3	3	1	1	3	9	2	6	1	17	2	1	1	1					1	1		1	1	1
1806	2	55	3	153	1	57	2	24.3	2	1	1	1	1	2	9	2	6	1	12	1	3	3	1					1	1	4	4	2	3
1807	2	65	4	147	1	49	1	22.7	2	1	2	1	1	1	6	1	9	2	18	2	1	1	1					1	1		1	1	1
1808	2	31	1	156	1	48	1	19.7	2	1	1	1	1	4	9	2	9	2	18	2	2	2	1					1	1		1	1	4
1809	2	34	1	163	2	58	2	21.8	2	1	1	1	1	3	7	1	7	1	7	1	1	1	1					1	1		1	1	1
1810	2	57	3	158	1	70	4	28	3	1	2	1	1	2	6	1	3	1	12	1	1	1	1					1	1		1	1	1
1813	2	46	2	158	1	58	2	23.2	2	1	1	1	1	2	3	1	6	1	24	2	3	2	1					1	1		1	1	3
1814	2	42	2	157	1	43	1	17.4	1	1	4	1	1	4	7	1	5	1	10	1	1	1	1					1	1		1	1	1
1815	2	32	1	157	1	47	1	19.1	2	1	1	1	1	2	5	1	6	1	12	1	1	3	1					1	1		1	1	1
1817	2	45	2	165	2	53	2	19.5	2	1	3	1	1	3	10	2	9	2	23	2	1	1	1					1	1		1	1	2
1818	2	35	1	155	1	55	2	22.9	2	1	3	2	3	1	7	1	7	1	17	2	1	3	1					1	1		1	1	4
1819	2	50	3	158	1	48	1	19.2	2	1	4	1	1	2	9	2	6	1	18	2	3	2	1					1	1	4	2	1	3
1820	2	29	1	151	1	42	1	18.4	1	1	3	2	1	1	9	2	6	1	12	1	1	3	2	2	1	1	10	2	4		1	1	1
1821	2	23	1	166	2	53	2	19.2	2	1	3	1	1	3	6	1	9	2	18	2	1	2	3	2	1	1	10	2	4		1	1	2
1822	2	43	2	157	1	60	3	24.3	2	1	4	2	1	1	6	1	4	1	12	1	1	1	1					1	1		1	1	2
1832	2	50	3	163	2	43	1	16.2	1	1	4	1	1	3	8	2	4	1	6	1	1	1	1					1	1		1	1	1
1835	2	26	1	160	2	53	2	20.7	2	1	2	1	1	1	5	1	8	2	16	2	1	4	2	2	1	1	20	3	6		1	1	3
1838	2	30	1	154	1	42	1	17.7	1	1	1	1	1	3	7	1	9	2	20	2	4	3	1					1	1	5	2	1	2
1839	2	26	1	156	1	50	2	20.5	2	1	3	2	1	1	3	1	7	1	19	2	1	2	1					1	1		1	1	4
1842	2	26	1	162	2	60	3	22.9	2	1	3	1	1	3	3	1	7	1	12	1	1	1	1					1	1		1	1	2
1844	2	48	2	154	1	50	2	21.1	2	3	1	2	1	1	6	1	8	2	18	2	2	3	1					1	1		1	1	1
1845	2	28	1	163	2	48	1	18.1	1	1	1	1	1	2	3	1	7	1	18	2	1	3	1					1	1		1	1	2
1846	2	39	1	156	1	49	1	20.1	2	1	3	2	1	1	8	2	6	1	12	1	1	1	1					1	1		1	1	1
1847	2	49	2	166	2	50	2	18.1	1	1	1	1	1	3	6	1	8	2	16	2	1	1	1					1	1		1	1	2
1849	2	22	1	154	1	47	1	19.8	2	1	3	1	1	1	8	2	6	1	16	2	1	3	1					1	1		1	1	2
1852	2	43	2	155	1	50	2	20.8	2	1	1	2	1	1	6	1	9	2	12	1	1	2	1					1	1		1	1	2
1853	2	36	1	164	2	65	3	24.2	2	1	1	1	1	1	3	1	10	2	21	2	1	4	2	2	3	2	5	2	3		1	1	3
1856	2	45	2	150	1	43	1	19.1	2	2	1	1	1	2	4	1	12	2	11	1	3	3	1					1	1		1	1	5
1860	2	49	2	163	2	51	2	19.2	2	1	4	1	1	2	12	2	3	1	18	2	1	1	1					1	1		1	1	1
1862	2	24	1	158	1	50	2	20	2	1	1	1	1	1	8	2	5	1	12	1	1	2	1					1	1		1	1	2
1863	2	44	2	156	1	47	1	19.3	2	1	3	2	1	1	3	1	12	2	24	2	1	1	1					1	1		1	1	2
1864	2	46	2	164	2	50	2	18.6	2	1	3	1	1	1	7	1	7	1	20	2	1	2	1					1	1		1	1	1
1865	2	42	2	162	2	50	2	19.1	2	1	3	2	1	3	6	1	9	2	12	1	1	1	1					1	1		1	1	1
1869	2	25	1	173	3	58	2	19.4	2	1	3	1	1	2	8	2	8	2	15	1	2	3	1					1	1		1	1	2
1870	2	24	1	155	1	43	1	17.9	1	1	3	1	1	3	11	2	8	2	18	2	1	4	1					1	1	3	2	1	5
1876	2	27	1	171	3	49	1	16.8	1	1	3	1	1	3	7	1	6	1	15	1	1	1	1					1	1		1	1	1
1881	2	23	1	158	1	45	1	18	1	1	3	2	1	1	6	1	6	1	18	2	1	1	1					1	1		1	1	3
1887	2	32	1	158	1	45	1	18	1	1	4	1	1	2	4	1	10	2	18	2	1	3	1					1	1		1	1	2
1888	2	29	1	156	1	55	2	22.6	2	1	4	1	1	2	5	1	7	1	15	1	1	3	1					1	1		1	1	1
1891	2	59	3	155	1	50	2	20.8	2	1	2	1	1	2	9	2	6	1	15	1	1	1	1					1	1		1	1	2
1893	2	21	1	155	1	50	2	20.8	2	1	2	1	1	5	10	2	9	2	10	1	3	4	1					1	1		1	1	2
1895	2	44	2	158	1	46	1	18.4	1	1	2	2	1	1	4	1	8	2	23	2	1	2	1					1	1		1	1	2
1898	2	33	1	155	1	50	2	20.8	2	1	3	1	1	3	8	2	6	1	15	1	1	3	1					1	1		1	1	2
1900	2	29	1	163	2	47	1	17.7	1	3	1	2	1	2	4	1	8	2	15	1	5	1	1					1	1		1	1	1
1902	2	38	1	157	1	70	4	28.4	3	1	1	1	1	3	11	2	7	1	12	1	1	2	1					1	1		1	1	2
1903	2	28	1	165	2	55	2	20.2	2	1	3	1	1	3	7	1	11	2	11	1	1	2	1					1	1		1	1	1
1905	2	47	2	158	1	54	2	21.6	2	1	1	1	1	3	6	1	9	2	18	2	1	2	3	1	1	1	5	2	3		1	1	1
1907	2	46	2	165	2	58	2	21.3	2	1	3	1	1	4	8	2	6	1	14	1	5	2	1					1	1	5	3	2	3
1908	2	62	4	162	2	51	2	19.4	2	1	4	2	1	1	9	2	6	1	12	1	1	2	1					1	1		1	1	1
1910	2	48	2	152	1	45	1	19.5	2	2	2	1	1	2	5	1	8	2	24	2	1	1	1					1	1		1	1	1
1912	2	59	3	160	2	62	3	24.2	2	1	4	1	1	2	3	1	12	2	12	1	1	1	1					1	1		1	1	1
1913	2	43	2	152	1	36	1	15.6	1	1	1	1	1	2	7	1	8	2	24	2	1	2	1					1	1		1	1	1
1917	2	22	1	150	1	45	1	20	2	1	3	1	1	3	9	2	3	1	15	1	3	3	1					1	1		1	1	1
1918	2	29	1	154	1	50	2	21.1	2	1	3	1	1	3	6	1	8	2	14	1	1	1	1					1	1		1	1	1
1921	2	31	1	160	2	56	2	21.9	2	1	4	1	1	2	8	2	6	1	13	1	4	4	3	3	1	1	20	3	6	4	3	2	5
1922	2	28	1	158	1	50	2	20	2	1	1	1	1	4	6	1	4	1	8	1	1	1	1					1	1		1	1	3
1925	2	47	2	153	1	48	1	20.5	2	1	3	1	1	2	3	1	11	2	22	2	1	2	1					1	1		1	1	1
1926	2	56	3	159	1	54	2	21.4	2	1	4	1	1	2	8	2	7	1	15	1	5	2	1					1	1		1	1	4
1929	2	37	1	163	2	57	2	21.5	2	3	4	1	1	2	3	1	12	2	18	2	1	1	1					1	1		1	1	1
1930	2	28	1	164	2	47	1	17.5	1	1	3	2	1	1	8	2	7	1	18	2	1	3	1					1	1		1	1	4
1933	2	27	1	165	2	60	3	22	2	1	3	1	1	3	6	1	3	1	10	1	1	1	1					1	1		1	1	1
1937	2	41	2	165	2	58	2	21.3	2	3	2	1	1	3	6	1	6	1	12	1	1	2	1					1	1		1	1	4
1939	2	48	2	152	1	50	2	21.6	2	1	2	1	1	3	6	1	9	2	18	2	1	1	1					1	1		1	1	1
1943	2	30	1	153	1	43	1	18.4	1	3	4	1	1	1	3	1	5	1	14	1	3	1	1					1	1		1	1	1
1944	2	30	1	155	1	39	1	16.2	1	1	3	1	1	1	5	1	9	2	18	2	1	1	1					1	1		1	1	1
1948	2	54	3	164	2	50	2	18.6	2	3	4	1	1	2	3	1	4	1	18	2	1	1	1					1	1		1	1	1
1952	2	46	2	165	2	58	2	21.3	2	1	3	2	3	2	10	2	11	2	18	2	1	1	1					1	1		1	1	1
1956	2	39	1	170	3	75	4	26	3	3	3	1	3	1	5	1	12	2	24	2	4	3	1					1	1	1	2	1	4
1957	2	47	2	171	3	52	2	17.8	1	1	1	1	1	2	7	1	9	2	12	1	2	2	1					1	1		1	1	1
1960	2	51	3	164	2	41	1	15.2	1	1	1	1	1	5	12	2	12	2	22	2	1	4	1					1	1		1	1	5
1962	2	44	2	158	1	53	2	21.2	2	1	3	2	1	1	6	1	6	1	17	2	1	1	1					1	1		1	1	2
1963	2	23	1	157	1	45	1	18.3	1	1	1	1	1	3	10	2	6	1	10	1	2	2	1					1	1	1	2	1	2
1966	2	29	1	158	1	43	1	17.2	1	1	3	2	1	1	9	2	7	1	15	1	7	1	2	3	4	1	10	2	4	1	2	1	3
1968	2	42	2	152	1	49	1	21.2	2	1	3	2	1	1	9	2	8	2	13	1	4	1	1					1	1	1	4	2	2
1970	2	31	1	160	2	58	2	22.7	2	1	1	1	1	3	4	1	6	1	12	1	1	1	1					1	1		1	1	1
1971	2	40	2	155	1	46	1	19.1	2	3	3	1	1	1	9	2	8	2	15	1	1	1	1					1	1		1	1	2
1974	2	47	2	156	1	56	2	23	2	1	4	1	1	2	9	2	4	1	12	1	1	4	1					1	1		1	1	1
1995	2	26	1	160	2	49	1	19.1	2	1	2	1	1	3	9	2	3	1	11	1	1	2	1					1	1		1	1	1
1997	2	44	2	165	2	53	2	19.5	2	1	4	1	1	3	10	2	6	1	12	1	1	3	1					1	1		1	1	1
2000	2	54	3	165	2	50	2	18.4	1	1	1	1	1	1	3	1	12	2	10	1	1	1	1					1	1		1	1	1
2005	2	29	1	154	1	65	3	27.4	3	1	1	2	1	2	3	1	6	1	8	1	1	2	1					1	1		1	1	1
2009	2	39	1	161	2	48	1	18.5	2	2	3	1	1	2	11	2	9	2	22	2	1	2	1					1	1		1	1	1
2010	2	63	4	160	2	70	4	27.3	3	1	1	1	1	4	8	2	6	1	6	1	2	2	1					1	1		1	1	3
2011	2	36	1	157	1	52	2	21.1	2	1	2	1	1	2	8	2	8	2	19	2	1	2	1					1	1		1	1	1
2012	2	25	1	168	2	54	2	19.1	2	1	1	1	1	3	4	1	6	1	15	1	1	2	1					1	1		1	1	2
2013	2	52	3	156	1	46	1	18.9	2	1	1	1	1	2	6	1	7	1	18	2	2	3	1					1	1		1	1	1
2020	2	35	1	168	2	54	2	19.1	2	1	1	1	2	3	6	1	9	2	24	2	1	3	1					1	1		1	1	2
2021	2	32	1	161	2	53	2	20.4	2	1	4	1	1	2	8	2	8	2	18	2	1	2	1					1	1		1	1	2
2022	2	28	1	155	1	50	2	20.8	2	1	1	2	1	1	8	2	6	1	17	2	3	3	2	4	1	1	5	2	3		1	1	2
2023	2	28	1	160	2	53	2	20.7	2	3	1	1	1	3	7	1	6	1	11	1	3	1	1					1	1		1	1	1
2027	2	32	1	162	2	47	1	17.9	1	1	3	2	1	1	9	2	6	1	12	1	2	3	1					1	1	3	2	1	2
2028	2	38	1	153	1	30	1	12.8	1	1	3	1	1	2	4	1	11	2	20	2	1	3	1					1	1		1	1	2
2031	2	56	3	167	2	46	1	16.5	1	3	4	1	1	1	8	2	6	1	11	1	2	4	1					1	1		1	1	2
2033	2	37	1	155	1	49	1	20.4	2	1	3	2	1	1	7	1	10	2	13	1	1	1	1					1	1		1	1	1
2036	2	39	1	159	1	53	2	21	2	1	4	2	1	2	5	1	7	1	18	2	1	1	1					1	1		1	1	1
2037	2	47	2	155	1	45	1	18.7	2	1	3	1	1	1	3	1	12	2	18	2	2	1	1					1	1		1	1	2
2039	2	56	3	157	1	58	2	23.5	2	1	4	1	1	1	5	1	3	1	6	1	2	1	1					1	1		1	1	1
2046	2	30	1	159	1	58	2	22.9	2	1	4	1	3	1	6	1	8	2	17	2	4	2	1					1	1		1	1	4
2055	2	25	1	165	2	56	2	20.6	2	2	2	2	1	2	6	1	8	2	15	1	2	4	1					1	1		1	1	1
2060	2	45	2	158	1	46	1	18.4	1	2	2	1	1	2	3	1	4	1	16	2	1	1	1					1	1		1	1	1
2063	2	38	1	144	1	60	3	28.9	3	1	3	2	1	1	3	1	12	2	18	2	1	2	1					1	1		1	1	2
2064	2	24	1	157	1	52	2	21.1	2	1	3	1	1	1	7	1	6	1	12	1	1	2	1					1	1	3	3	2	2
2065	2	33	1	156	1	42	1	17.3	1	1	4	1	1	1	9	2	6	1	12	1	7	2	1					1	1	1	2	1	4
2067	2	23	1	159	1	46	1	18.2	1	1	1	1	1	3	10	2	8	2	15	1	1	3	1					1	1		1	1	1
2069	2	49	2	162	2	60	3	22.9	2	1	3	1	1	3	7	1	9	2	24	2	1	4	1					1	1		1	1	1
2073	2	40	2	162	2	65	3	24.8	2	1	3	2	1	4	11	2	9	2	18	2	7	2	1					1	1		1	1	5
2078	2	40	2	155	1	45	1	18.7	2	2	1	1	1	3	9	2	5	1	9	1	1	4	1					1	1		1	1	1
2082	2	56	3	153	1	41	1	17.5	1	2	4	2	1	1	7	1	6	1	6	1	1	1	1					1	1		1	1	1
2083	2	40	2	160	2	60	3	23.4	2	1	1	1	1	3	10	2	5	1	18	2	1	1	1					1	1		1	1	3
2087	2	42	2	161	2	40	1	15.4	1	1	1	1	1	2	9	2	8	2	18	2	1	4	1					1	1		1	1	2
2089	2	25	1	150	1	43	1	19.1	2	1	3	1	1	4	5	1	6	1	16	2	1	2	1					1	1		1	1	1
2090	2	40	2	159	1	45	1	17.8	1	3	1	2	1	2	7	1	6	1	15	1	1	1	1					1	1		1	1	1
2095	2	44	2	163	2	54	2	20.3	2	2	3	1	1	4	3	1	12	2	24	2	1	1	1					1	1		1	1	2
2096	2	49	2	147	1	42	1	19.4	2	1	3	1	1	5	8	2	4	1	6	1	1	2	1					1	1		1	1	1
2099	2	28	1	160	2	56	2	21.9	2	1	1	1	1	3	8	2	7	1	17	2	1	2	1					1	1		1	1	2
2103	2	24	1	148	1	47	1	21.5	2	1	3	2	1	1	10	2	10	2	12	1	1	1	1					1	1	4	2	1	2
2104	2	26	1	158	1	42	1	16.8	1	1	4	1	1	2	5	1	6	1	20	2	1	1	1					1	1		1	1	1
2105	2	27	1	170	3	53	2	18.3	1	2	3	1	1	4	9	2	3	1	14	1	1	2	3	1	4	1	15	3	5		1	1	1
2111	2	24	1	157	1	48	1	19.5	2	1	3	2	1	1	3	1	6	1	14	1	4	4	2	1	1	1	2	2	2		1	1	2
2113	2	34	1	161	2	48	1	18.5	2	1	2	1	1	3	5	1	6	1	15	1	1	1	1					1	1		1	1	1
2119	2	23	1	158	1	41	1	16.4	1	2	2	1	1	4	7	1	9	2	16	2	1	3	1					1	1		1	1	1
2124	2	33	1	154	1	70	4	29.5	3	1	4	1	1	3	7	1	9	2	15	1	1	1	1					1	1		1	1	1
2137	2	26	1	160	2	50	2	19.5	2	1	1	1	1	2	8	2	7	1	15	1	2	2	2	3	2	1	40	3	8		1	1	1
2141	2	41	2	150	1	40	1	17.8	1	1	1	1	1	3	9	2	4	1	12	1	1	1	1					1	1		1	1	1
2148	2	29	1	153	1	54	2	23.1	2	1	3	1	1	1	9	2	8	2	12	1	7	2	1					1	1	5	2	1	2
2149	2	31	1	151	1	46	1	20.2	2	1	1	1	1	3	7	1	6	1	16	2	1	1	1					1	1		1	1	1
2151	2	49	2	162	2	65	3	24.8	2	1	3	2	1	1	12	2	12	2	18	2	1	1	1					1	1		1	1	1
2158	2	24	1	159	1	41	1	16.2	1	1	4	2	1	1	3	1	6	1	21	2	1	1	1					1	1		1	1	1
2160	2	68	4	150	1	50	2	22.2	2	1	1	1	1	2	3	1	12	2	24	2	1	1	1					1	1	1	2	1	1
2161	2	23	1	156	1	45	1	18.5	1	3	4	1	1	5	11	2	8	2	10	1	1	4	1					1	1		1	1	1
2173	2	39	1	162	2	51	2	19.4	2	1	4	2	1	1	6	1	3	1	14	1	1	2	1					1	1		1	1	1
2174	2	55	3	151	1	64	3	28.1	3	1	2	2	1	1	3	1	9	2	24	2	1	1	1					1	1		1	1	3
2176	2	39	1	165	2	86	5	31.6	3	1	2	1	1	1	3	1	8	2	18	2	1	2	1					1	1		1	1	2
2177	2	21	1	156	1	50	2	20.5	2	1	2	1	1	3	7	1	6	1	13	1	3	1	1					1	1		1	1	1
2181	2	35	1	161	2	55	2	21.2	2	1	4	1	1	3	6	1	7	1	16	2	1	3	1					1	1		1	1	1
2189	2	45	2	144	1	35	1	16.9	1	1	3	1	1	3	6	1	6	1	12	1	2	1	1					1	1		1	1	2
2193	2	42	2	155	1	54	2	22.5	2	1	1	1	1	4	9	2	6	1	17	2	2	1	1					1	1	3	2	1	1
2196	2	33	1	156	1	65	3	26.7	3	1	3	1	1	2	12	2	7	1	20	2	2	1	1					1	1		1	1	2
2201	2	40	2	159	1	60	3	23.7	2	1	3	2	1	1	3	1	6	1	16	2	1	1	1					1	1		1	1	1
2203	2	42	2	156	1	59	2	24.2	2	1	3	1	1	3	6	1	9	2	18	2	1	2	1					1	1	1	2	1	1
2204	2	26	1	155	1	45	1	18.7	2	1	3	1	1	4	7	1	9	2	17	2	1	2	2	3	2	1	40	3	8		1	1	4
2205	2	50	3	163	2	50	2	18.8	2	1	1	1	1	2	9	2	6	1	16	2	1	2	1					1	1		1	1	4
2216	2	30	1	150	1	60	3	26.7	3	3	4	1	1	3	9	2	10	2	24	2	1	1	1					1	1	5	3	2	1
2222	2	23	1	162	2	55	2	21	2	1	3	1	1	3	6	1	9	2	18	2	1	3	2	2	1	1	3	2	2		1	1	1
2223	2	58	3	150	1	50	2	22.2	2	1	2	1	1	2	7	1	7	1	17	2	1	1	1					1	1		1	1	1
2229	2	46	2	146	1	42	1	19.7	2	1	2	1	1	1	10	2	10	2	18	2	1	2	1					1	1		1	1	2
2232	2	24	1	160	2	45	1	17.6	1	1	4	1	1	2	3	1	12	2	24	2	1	1	1					1	1		1	1	1
2243	2	42	2	160	2	48	1	18.8	2	1	1	2	1	1	10	2	6	1	11	1	2	2	1					1	1		1	1	5
2256	2	22	1	145	1	40	1	19	2	1	1	1	1	2	7	1	5	1	20	2	1	2	1					1	1		1	1	3
2258	2	54	3	157	1	65	3	26.4	3	3	4	1	1	1	9	2	6	1	18	2	2	2	1					1	1		1	1	2
2261	2	39	1	158	1	53	2	21.2	2	1	1	1	1	3	6	1	9	2	12	1	2	1	1					1	1	2	2	1	4
2264	2	40	2	155	1	47	1	19.6	2	1	1	1	1	2	3	1	12	2	24	2	1	1	1					1	1		1	1	1
2265	2	38	1	154	1	54	2	22.8	2	1	3	2	1	1	8	2	6	1	10	1	7	1	1					1	1		1	1	3
2266	2	29	1	158	1	50	2	20	2	1	3	2	1	2	8	2	9	2	12	1	3	3	1					1	1		1	1	1
2270	2	40	2	167	2	60	3	21.5	2	3	3	2	1	2	8	2	6	1	16	2	1	2	1					1	1		1	1	2
2271	2	24	1	160	2	69	3	27	3	2	3	2	1	1	3	1	12	2	24	2	7	3	4	1	1	1	15	2	5		1	1	3
2273	2	27	1	160	2	52	2	20.3	2	1	4	2	2	2	10	2	8	2	15	1	3	3	1					1	1	5	4	2	2
2275	2	51	3	162	2	73	4	27.8	3	1	4	1	1	3	3	1	3	1	6	1	1	1	1					1	1		1	1	4
2277	2	23	1	160	2	51	2	19.9	2	1	4	1	1	2	3	1	12	2	23	2	2	2	1					1	1	2	2	1	2
2282	2	65	4	155	1	46	1	19.1	2	2	1	1	1	1	4	1	4	1	9	1	1	1	1					1	1		1	1	1
2284	2	25	1	155	1	50	2	20.8	2	1	4	1	1	1	3	1	12	2	18	2	7	3	1					1	1	5	2	1	2
2286	2	23	1	165	2	52	2	19.1	2	1	2	1	1	2	8	2	8	2	10	1	1	1	2	2	3	2	5	2	3		1	1	1
2289	2	41	2	165	2	55	2	20.2	2	1	4	1	1	3	3	1	7	1	17	2	1	1	1					1	1		1	1	2
2290	2	53	3	162	2	57	2	21.7	2	1	2	1	1	3	7	1	6	1	12	1	1	1	1					1	1		1	1	1
2292	2	45	2	156	1	37	1	15.2	1	3	2	1	1	3	3	1	12	2	24	2	3	2	2	1	1	2	12	3	4		1	1	1
2293	2	22	1	151	1	52	2	22.8	2	1	2	1	1	2	8	2	8	2	18	2	1	1	1					1	1		1	1	4
2300	2	36	1	160	2	61	3	23.8	2	2	4	1	1	2	9	2	6	1	15	1	3	2	1					1	1	6	2	1	2
2302	2	31	1	163	2	48	1	18.1	1	1	1	2	1	3	6	1	9	2	24	2	3	3	1					1	1	1	2	1	2
2304	2	40	2	158	1	50	2	20	2	2	4	1	1	3	3	1	5	1	24	2	1	4	1					1	1		1	1	1
2306	2	46	2	156	1	53	2	21.8	2	1	1	1	1	2	6	1	8	2	18	2	1	2	1					1	1		1	1	1
2311	2	33	1	157	1	47	1	19.1	2	1	1	1	1	2	3	1	12	2	8	1	1	1	1					1	1		1	1	1
2316	2	44	2	152	1	35	1	15.1	1	1	1	1	1	4	9	2	7	1	12	1	1	1	1					1	1		1	1	1
2320	2	40	2	157	1	50	2	20.3	2	1	4	2	1	2	8	2	7	1	13	1	1	1	1					1	1		1	1	1
2325	2	59	3	158	1	58	2	23.2	2	1	1	1	1	2	6	1	7	1	18	2	1	1	1					1	1		1	1	1
2326	2	44	2	155	1	48	1	20	2	1	3	1	1	2	8	2	9	2	19	2	1	1	1					1	1		1	1	2
2328	2	44	2	162	2	60	3	22.9	2	1	4	1	1	3	6	1	8	2	15	1	5	2	1					1	1		1	1	3
2330	2	31	1	158	1	50	2	20	2	1	4	1	1	1	9	2	6	1	12	1	1	1	1					1	1		1	1	2
2334	2	37	1	169	2	53	2	18.6	2	3	3	1	1	1	5	1	6	1	10	1	2	1	1					1	1		1	1	4
2335	2	34	1	168	2	63	3	22.3	2	1	3	2	1	1	3	1	12	2	12	1	1	1	1					1	1	4	2	1	1
2338	2	50	3	158	1	48	1	19.2	2	1	1	1	1	1	3	1	8	2	13	1	1	1	1					1	1		1	1	1
2347	2	28	1	151	1	44	1	19.3	2	1	4	1	1	3	7	1	6	1	14	1	1	2	1					1	1		1	1	2
2349	2	57	3	163	2	49	1	18.4	1	3	4	1	1	3	4	1	6	1	17	2	2	1	1					1	1		1	1	2
2353	2	47	2	154	1	41	1	17.3	1	1	2	2	1	5	5	1	4	1	6	1	1	1	1					1	1		1	1	1
2357	2	40	2	148	1	47	1	21.5	2	1	2	1	3	2	6	1	8	2	17	2	3	3	1					1	1		1	1	1
2364	2	36	1	161	2	50	2	19.3	2	3	4	1	1	1	8	2	6	1	20	2	1	3	1					1	1	5	3	2	1
2365	2	38	1	148	1	64	3	29.2	3	1	3	2	1	1	5	1	4	1	11	1	1	2	1					1	1		1	1	1
2366	2	43	2	162	2	46	1	17.5	1	2	3	1	1	2	8	2	7	1	13	1	1	1	1					1	1		1	1	1
2368	2	43	2	160	2	57	2	22.3	2	2	1	1	1	3	7	1	6	1	13	1	1	1	1					1	1		1	1	4
2377	2	21	1	155	1	67	3	27.9	3	1	3	2	1	2	9	2	6	1	12	1	1	2	2	2	4	2	15	2	5	1	2	1	3
2378	2	31	1	156	1	44	1	18.1	1	1	1	1	1	2	6	1	7	1	16	2	2	1	1					1	1		1	1	1
2379	2	30	1	155	1	43	1	17.9	1	1	3	2	1	1	7	1	7	1	16	2	1	2	1					1	1		1	1	1
2381	2	29	1	160	2	49	1	19.1	2	1	1	1	1	4	10	2	6	1	9	1	2	1	1					1	1	1	2	1	4
2384	2	38	1	165	2	54	2	19.8	2	1	3	2	3	1	6	1	9	2	24	2	1	3	1					1	1		1	1	3
2385	2	34	1	156	1	44	1	18.1	1	1	2	1	1	3	3	1	12	2	24	2	2	1	1					1	1	1	2	1	1
2387	2	31	1	157	1	37	1	15	1	1	1	1	1	2	11	2	6	1	12	1	3	1	1					1	1	2	3	2	1
2388	2	35	1	159	1	46	1	18.2	1	2	3	1	1	3	5	1	6	1	15	1	2	1	1					1	1		1	1	2
2392	2	56	3	148	1	51	2	23.3	2	1	4	1	1	3	3	1	12	2	6	1	1	4	2	1	1	2	10	2	4		1	1	1
2393	2	29	1	158	1	45	1	18	1	1	1	1	1	3	6	1	8	2	18	2	1	2	1					1	1		1	1	2
2397	2	28	1	153	1	40	1	17.1	1	1	1	2	3	1	4	1	10	2	17	2	3	3	1					1	1	3	4	2	3
2399	2	42	2	157	1	66	3	26.8	3	1	3	2	1	1	9	2	6	1	18	2	5	1	2	2	2	2	5	2	3		1	1	1
2402	2	34	1	168	2	42	1	14.9	1	1	4	1	1	3	9	2	8	2	18	2	1	1	1					1	1		1	1	2
2403	2	42	2	161	2	51	2	19.7	2	3	4	1	1	1	8	2	8	2	13	1	2	1	2	4	1	2	10	2	4		1	1	3
2404	2	35	1	152	1	66	3	28.6	3	1	1	1	1	4	9	2	6	1	18	2	1	2	1					1	1	5	2	1	4
2405	2	26	1	156	1	50	2	20.5	2	3	1	1	1	3	7	1	6	1	18	2	1	1	1					1	1		1	1	4
2407	2	64	4	158	1	52	2	20.8	2	1	3	2	1	1	6	1	8	2	12	1	1	2	1					1	1		1	1	3
2409	2	57	3	156	1	45	1	18.5	1	1	4	1	1	2	8	2	6	1	12	1	1	1	1					1	1		1	1	1
2414	2	52	3	157	1	53	2	21.5	2	1	4	1	1	1	3	1	3	1	16	2	1	1	1					1	1		1	1	1
2416	2	41	2	153	1	46	1	19.7	2	3	4	1	2	5	3	1	12	2	20	2	5	4	2	2	1	1	20	3	6	6	4	2	1
2417	2	31	1	159	1	42	1	16.6	1	1	3	1	1	3	9	2	8	2	18	2	1	3	1					1	1	3	2	1	3
2420	2	22	1	156	1	46	1	18.9	2	1	4	1	1	1	12	2	4	1	15	1	1	1	1					1	1		1	1	4
2421	2	25	1	156	1	48	1	19.7	2	1	4	1	1	2	8	2	5	1	13	1	1	1	1					1	1		1	1	1
2426	2	30	1	173	3	85	5	28.4	3	3	2	2	1	2	6	1	6	1	10	1	2	1	1					1	1	5	4	2	1
2448	2	49	2	156	1	56	2	23	2	1	1	2	1	1	3	1	6	1	12	1	1	2	1					1	1		1	1	4
2454	2	37	1	159	1	46	1	18.2	1	1	3	1	1	2	7	1	7	1	18	2	2	2	1					1	1		1	1	2
2457	2	34	1	158	1	46	1	18.4	1	1	3	1	1	3	8	2	7	1	13	1	2	3	1					1	1		1	1	5
2462	2	48	2	162	2	51	2	19.4	2	1	3	2	1	1	3	1	9	2	15	1	1	1	1					1	1		1	1	2
2467	2	39	1	154	1	44	1	18.6	2	1	3	1	1	2	6	1	11	2	15	1	1	1	1					1	1		1	1	2
2468	2	53	3	154	1	48	1	20.2	2	3	4	1	1	2	3	1	6	1	14	1	2	1	1					1	1		1	1	2
2471	2	24	1	160	2	45	1	17.6	1	1	3	1	3	3	8	2	6	1	15	1	2	2	1					1	1		1	1	2
2474	2	33	1	160	2	56	2	21.9	2	1	4	1	1	3	10	2	4	1	18	2	1	2	1					1	1		1	1	1
2480	2	69	4	160	2	60	3	23.4	2	2	1	1	1	1	12	2	3	1	6	1	2	1	2	2	1	2	6	2	3	4	4	2	3
2486	2	36	1	155	1	42	1	17.5	1	1	2	1	1	2	6	1	9	2	13	1	1	1	1					1	1	3	2	1	3
2488	2	34	1	150	1	47	1	20.9	2	2	2	2	1	1	12	2	7	1	12	1	5	1	4	2	1	2	5	2	3		1	1	1
2491	2	48	2	153	1	45	1	19.2	2	2	2	2	1	1	7	1	7	1	20	2	1	1	1					1	1	6	2	1	1
2498	2	38	1	150	1	53	2	23.6	2	2	1	2	1	1	3	1	6	1	15	1	3	2	1					1	1	3	2	1	1
2499	2	35	1	161	2	55	2	21.2	2	1	2	1	1	3	6	1	7	1	14	1	1	1	1					1	1		1	1	4
2500	2	45	2	163	2	56	2	21.1	2	3	1	1	1	3	3	1	12	2	18	2	1	1	1					1	1		1	1	1
2502	2	25	1	152	1	68	3	29.4	3	1	1	1	3	3	8	2	6	1	12	1	3	2	2	1	2	1	5	2	3		1	1	4
2504	2	34	1	160	2	47	1	18.4	1	1	3	2	1	1	3	1	12	2	15	1	1	2	1					1	1	1	2	1	2
2505	2	25	1	156	1	47	1	19.3	2	1	1	1	1	1	9	2	12	2	12	1	4	4	1					1	1	2	2	1	5
2508	2	27	1	162	2	51	2	19.4	2	1	1	1	1	4	10	2	8	2	14	1	1	2	1					1	1		1	1	1
2509	2	46	2	163	2	56	2	21.1	2	3	4	1	1	1	3	1	8	2	17	2	1	1	1					1	1	6	3	2	4
2513	2	56	3	150	1	60	3	26.7	3	1	1	1	1	2	3	1	12	2	24	2	1	2	1					1	1		1	1	1
2515	2	45	2	168	2	59	2	20.9	2	3	4	1	1	2	3	1	4	1	21	2	1	1	1					1	1		1	1	1
2519	2	52	3	152	1	42	1	18.2	1	1	1	1	1	3	8	2	6	1	10	1	1	2	1					1	1		1	1	1
2520	2	50	3	158	1	48	1	19.2	2	1	1	1	1	2	5	1	6	1	12	1	1	1	1					1	1		1	1	1
2523	2	37	1	155	1	47	1	19.6	2	3	3	1	3	3	5	1	6	1	8	1	1	2	1					1	1		1	1	2
2524	2	35	1	155	1	53	2	22.1	2	3	3	1	1	2	3	1	4	1	10	1	1	1	1					1	1	3	2	1	2
2527	2	43	2	157	1	43	1	17.4	1	2	3	2	1	1	7	1	10	2	15	1	2	3	1					1	1		1	1	1
2529	2	32	1	161	2	50	2	19.3	2	1	4	1	1	2	3	1	4	1	6	1	1	4	2	1	1	1	8	2	3		1	1	1
2532	2	28	1	162	2	55	2	21	2	1	4	1	1	2	9	2	6	1	16	2	1	2	1					1	1		1	1	4
2534	2	27	1	155	1	47	1	19.6	2	1	3	1	1	1	9	2	8	2	17	2	1	2	2	2	1	1	25	3	7		1	1	2
2535	2	23	1	158	1	53	2	21.2	2	1	3	2	1	2	6	1	9	2	13	1	1	1	2	1	1	1	5	2	3		1	1	1
2547	2	61	4	167	2	55	2	19.7	2	1	3	1	1	2	8	2	8	2	16	2	1	2	1					1	1		1	1	1
2549	2	31	1	157	1	50	2	20.3	2	1	4	1	1	2	3	1	6	1	24	2	2	2	1					1	1		1	1	1
2552	2	52	3	165	2	52	2	19.1	2	1	2	1	1	3	6	1	4	1	13	1	2	2	1					1	1		1	1	2
2554	2	41	2	160	2	33	1	12.9	1	1	2	2	1	2	9	2	5	1	13	1	1	2	1					1	1		1	1	1
2561	2	25	1	149	1	33	1	14.9	1	1	4	1	1	5	8	2	3	1	14	1	1	3	1					1	1		1	1	1
2562	2	49	2	152	1	51	2	22.1	2	1	2	1	1	2	6	1	6	1	17	2	1	4	1					1	1		1	1	2
2574	2	46	2	163	2	55	2	20.7	2	1	1	1	1	3	7	1	7	1	18	2	1	2	1					1	1		1	1	1
2576	2	34	1	156	1	47	1	19.3	2	1	3	1	1	2	9	2	6	1	18	2	1	4	1					1	1		1	1	4
2578	2	41	2	153	1	60	3	25.6	3	1	1	1	1	3	5	1	7	1	13	1	1	1	1					1	1		1	1	2
2581	2	42	2	153	1	56	2	23.9	2	1	3	2	1	2	7	1	5	1	16	2	1	2	1					1	1		1	1	1
2582	2	53	3	158	1	51	2	20.4	2	1	1	1	1	4	6	1	9	2	18	2	1	3	1					1	1		1	1	2
2584	2	53	3	160	2	75	4	29.3	3	2	3	2	1	1	9	2	4	1	9	1	7	1	1					1	1		1	1	1
2589	2	24	1	156	1	43	1	17.7	1	1	1	1	1	2	4	1	11	2	11	1	1	2	1					1	1		1	1	1
2591	2	47	2	159	1	51	2	20.2	2	1	3	1	1	3	8	2	3	1	13	1	1	1	1					1	1		1	1	1
2592	2	34	1	162	2	62	3	23.6	2	1	3	1	1	2	7	1	6	1	18	2	1	3	1					1	1		1	1	2
2594	2	32	1	166	2	57	2	20.7	2	1	3	2	1	2	6	1	7	1	13	1	1	1	1					1	1		1	1	3
2601	2	52	3	162	2	54	2	20.6	2	1	1	1	1	2	3	1	8	2	24	2	2	4	1					1	1		1	1	1
2602	2	56	3	157	1	54	2	21.9	2	1	4	1	1	2	6	1	7	1	14	1	1	1	1					1	1		1	1	3
2603	2	24	1	158	1	55	2	22	2	1	3	1	1	2	5	1	12	2	19	2	1	2	1					1	1	2	2	1	1
2604	2	33	1	171	3	55	2	18.8	2	1	1	1	1	2	5	1	4	1	13	1	1	3	1					1	1		1	1	1
2605	2	31	1	162	2	48	1	18.3	1	1	1	1	1	2	6	1	5	1	17	2	1	1	1					1	1		1	1	2
2610	2	23	1	155	1	40	1	16.6	1	1	1	1	1	2	9	2	7	1	16	2	3	3	1					1	1		1	1	2
2611	2	35	1	158	1	45	1	18	1	1	3	1	1	1	3	1	6	1	18	2	2	1	1					1	1		1	1	3
2615	2	43	2	151	1	44	1	19.3	2	2	4	2	1	1	6	1	7	1	11	1	1	1	1					1	1		1	1	2
2619	2	48	2	157	1	75	4	30.4	3	1	4	2	1	1	3	1	4	1	9	1	2	1	1					1	1		1	1	1
2625	2	30	1	150	1	48	1	21.3	2	2	2	1	1	3	12	2	12	2	24	2	5	3	1					1	1		1	1	5
2627	2	39	1	154	1	48	1	20.2	2	1	2	1	1	2	5	1	7	1	16	2	1	1	1					1	1		1	1	2
2629	2	50	3	160	2	55	2	21.5	2	3	2	1	1	2	5	1	9	2	18	2	1	1	1					1	1		1	1	1
2633	2	50	3	158	1	50	2	20	2	1	2	1	1	2	8	2	7	1	21	2	1	1	1					1	1		1	1	1
2638	2	52	3	162	2	50	2	19.1	2	3	4	1	1	2	6	1	12	2	12	1	1	2	3	1	1	1	6	2	3		1	1	2
2641	2	30	1	155	1	46	1	19.1	2	1	4	1	1	2	5	1	5	1	6	1	1	1	1					1	1		1	1	1
2651	2	51	3	154	1	54	2	22.8	2	1	3	1	1	3	3	1	3	1	6	1	1	1	2	2	1	2	20	3	6		1	1	1
2652	2	50	3	151	1	48	1	21.1	2	1	1	1	1	4	8	2	8	2	23	2	2	3	1					1	1		1	1	5
2653	2	34	1	155	1	46	1	19.1	2	1	1	1	1	3	6	1	6	1	15	1	5	2	1					1	1		1	1	1
2654	2	27	1	164	2	50	2	18.6	2	1	3	2	1	1	5	1	7	1	14	1	1	2	1					1	1		1	1	1
2657	2	23	1	153	1	48	1	20.5	2	1	2	1	1	1	3	1	12	2	24	2	4	2	1					1	1		1	1	3
2659	2	38	1	163	2	57	2	21.5	2	3	4	1	1	1	5	1	8	2	21	2	2	1	1					1	1		1	1	2
2660	2	47	2	158	1	55	2	22	2	3	4	1	1	2	3	1	3	1	10	1	1	1	1					1	1		1	1	1
2663	2	45	2	154	1	44	1	18.6	2	1	3	1	1	3	8	2	3	1	23	2	1	1	1					1	1		1	1	2
2664	2	25	1	157	1	49	1	19.9	2	1	3	1	1	2	8	2	6	1	12	1	2	1	1					1	1		1	1	2
2665	2	35	1	155	1	55	2	22.9	2	3	3	1	1	2	6	1	7	1	19	2	1	3	1					1	1		1	1	1
2666	2	29	1	170	3	60	3	20.8	2	1	3	1	1	3	12	2	6	1	8	1	5	2	1					1	1		1	1	5
2668	2	30	1	168	2	60	3	21.3	2	3	4	1	1	2	6	1	7	1	20	2	2	1	1					1	1		1	1	1
2670	2	36	1	173	3	60	3	20	2	1	1	1	1	2	9	2	9	2	21	2	1	1	1					1	1		1	1	3
2671	2	38	1	164	2	69	3	25.7	3	1	1	1	1	3	7	1	8	2	15	1	2	1	1					1	1	1	2	1	1
2672	2	24	1	154	1	45	1	19	2	1	3	1	1	3	9	2	6	1	14	1	4	3	1					1	1	3	3	2	2
2678	2	31	1	148	1	42	1	19.2	2	1	4	1	1	3	6	1	7	1	18	2	1	1	1					1	1		1	1	2
2689	2	60	4	153	1	42	1	17.9	1	1	2	2	1	1	6	1	11	2	18	2	1	2	1					1	1		1	1	1
2692	2	28	1	164	2	78	4	29	3	1	4	1	1	4	7	1	7	1	23	2	1	1	1					1	1		1	1	1
2694	2	60	4	152	1	47	1	20.3	2	1	2	1	1	3	7	1	6	1	17	2	5	2	1					1	1		1	1	2
2696	2	47	2	164	2	64	3	23.8	2	1	2	1	1	2	6	1	11	2	16	2	1	1	1					1	1		1	1	1
2702	2	46	2	147	1	44	1	20.4	2	3	2	2	1	1	8	2	6	1	18	2	1	3	1					1	1		1	1	1
2703	2	35	1	156	1	55	2	22.6	2	1	4	1	1	3	8	2	9	2	17	2	1	2	2	1	1	1	4	2	2		1	1	1
2708	2	53	3	158	1	44	1	17.6	1	1	3	1	1	2	8	2	7	1	20	2	1	2	1					1	1		1	1	4
2711	2	25	1	153	1	44	1	18.8	2	1	4	1	1	1	6	1	8	2	18	2	1	1	1					1	1		1	1	2
2712	2	48	2	162	2	56	2	21.3	2	1	4	2	1	1	6	1	9	2	18	2	1	4	1					1	1	1	4	2	3
2713	2	54	3	157	1	45	1	18.3	1	1	4	1	1	1	6	1	9	2	24	2	2	2	3	1	1	1	3	2	2		1	1	2
2717	2	44	2	153	1	60	3	25.6	3	1	3	2	1	3	8	2	8	2	17	2	1	2	1					1	1		1	1	3
2718	2	43	2	152	1	53	2	22.9	2	1	3	2	3	1	9	2	10	2	18	2	1	2	1					1	1		1	1	2
2725	2	34	1	157	1	48	1	19.5	2	1	1	1	1	1	7	1	4	1	12	1	1	1	1					1	1	2	2	1	1
2726	2	56	3	150	1	45	1	20	2	1	4	1	1	3	5	1	3	1	6	1	1	1	1					1	1		1	1	2
2729	2	51	3	163	2	47	1	17.7	1	3	1	1	1	2	8	2	7	1	14	1	4	3	1					1	1		1	1	2
2730	2	50	3	163	2	55	2	20.7	2	1	3	1	1	3	9	2	9	2	6	1	1	1	1					1	1		1	1	1
2731	2	43	2	167	2	58	2	20.8	2	3	4	1	1	1	3	1	12	2	22	2	1	1	3	1	1	1	10	2	4		1	1	2
2733	2	38	1	158	1	45	1	18	1	1	1	2	1	1	8	2	10	2	17	2	1	3	1					1	1		1	1	3
2734	2	38	1	151	1	38	1	16.7	1	1	1	1	1	2	12	2	10	2	24	2	2	2	1					1	1		1	1	3
2735	2	39	1	152	1	42	1	18.2	1	1	4	1	1	3	9	2	6	1	12	1	2	2	1					1	1	3	2	1	1
2737	2	38	1	155	1	80	5	33.3	3	2	4	1	1	1	6	1	9	2	18	2	1	2	1					1	1	1	2	1	1
2738	2	42	2	158	1	42	1	16.8	1	1	3	2	2	1	7	1	6	1	10	1	1	1	1					1	1		1	1	1
2742	2	43	2	158	1	47	1	18.8	2	1	3	2	1	1	3	1	6	1	12	1	2	1	1					1	1		1	1	1
2749	2	29	1	155	1	49	1	20.4	2	1	1	2	1	1	10	2	4	1	7	1	1	3	1					1	1		1	1	1
2751	2	40	2	158	1	50	2	20	2	2	4	2	2	5	10	2	4	1	6	1	3	2	1					1	1	3	3	2	2
2753	2	22	1	163	2	60	3	22.6	2	1	3	2	1	3	9	2	7	1	16	2	1	2	3	5	4	1	3	2	2		1	1	3
2754	2	28	1	160	2	48	1	18.8	2	1	4	1	1	3	3	1	4	1	9	1	1	1	1					1	1		1	1	1
2755	2	26	1	165	2	60	3	22	2	1	3	1	1	5	7	1	8	2	19	2	1	2	1					1	1	3	2	1	3
2766	2	42	2	155	1	46	1	19.1	2	2	2	2	1	1	9	2	7	1	15	1	2	1	1					1	1		1	1	1
2781	2	50	3	164	2	60	3	22.3	2	1	4	1	1	2	8	2	6	1	18	2	1	1	1					1	1		1	1	1
2783	2	63	4	156	1	59	2	24.2	2	1	2	1	1	1	9	2	5	1	6	1	1	1	1					1	1		1	1	2
2787	2	55	3	160	2	50	2	19.5	2	1	3	1	1	2	6	1	6	1	18	2	1	1	1					1	1		1	1	2
2788	2	36	1	158	1	54	2	21.6	2	1	4	1	1	2	8	2	3	1	14	1	1	2	1					1	1		1	1	1
2790	2	49	2	160	2	50	2	19.5	2	3	1	1	1	1	3	1	12	2	24	2	1	4	1					1	1	6	4	2	3
2792	2	39	1	160	2	60	3	23.4	2	2	3	1	1	5	10	2	6	1	18	2	1	3	1					1	1	5	2	1	2
2795	2	44	2	168	2	53	2	18.8	2	1	4	1	1	5	12	2	7	1	18	2	1	3	1					1	1		1	1	1
2796	2	57	3	164	2	53	2	19.7	2	1	3	1	1	1	5	1	6	1	16	2	1	1	1					1	1		1	1	1
2797	2	57	3	154	1	51	2	21.5	2	1	1	2	1	1	3	1	6	1	12	1	1	1	1					1	1		1	1	1
2798	2	27	1	151	1	41	1	18	1	1	1	1	1	3	8	2	6	1	12	1	1	3	1					1	1		1	1	2
2799	2	35	1	150	1	51	2	22.7	2	1	2	1	1	4	5	1	3	1	6	1	1	1	1					1	1		1	1	1
2800	2	55	3	157	1	55	2	22.3	2	1	1	1	1	5	8	2	6	1	18	2	1	2	1					1	1		1	1	1
2801	2	43	2	162	2	46	1	17.5	1	2	4	1	1	3	7	1	6	1	18	2	1	3	1					1	1	6	2	1	2
2802	2	29	1	161	2	43	1	16.6	1	1	4	1	1	3	6	1	8	2	18	2	3	2	1					1	1		1	1	2
2803	2	22	1	163	2	58	2	21.8	2	1	3	2	2	1	12	2	10	2	15	1	2	2	1					1	1		1	1	3
2814	2	25	1	164	2	53	2	19.7	2	1	4	1	1	3	6	1	8	2	16	2	1	2	1					1	1		1	1	4
2823	2	40	2	172	3	68	3	23	2	1	4	1	1	2	7	1	6	1	18	2	1	1	1					1	1		1	1	1
2834	2	31	1	158	1	44	1	17.6	1	1	1	1	1	3	8	2	6	1	18	2	1	1	1					1	1	5	2	1	1
2835	2	58	3	158	1	40	1	16	1	1	3	1	1	2	6	1	6	1	18	2	1	1	1					1	1		1	1	2
2837	2	40	2	159	1	55	2	21.8	2	1	1	1	1	3	3	1	5	1	12	1	1	1	1					1	1		1	1	2
2838	2	41	2	164	2	45	1	16.7	1	1	3	1	1	2	3	1	7	1	19	2	1	1	1					1	1		1	1	1
2840	2	39	1	161	2	55	2	21.2	2	3	1	1	1	2	6	1	9	2	18	2	1	1	1					1	1		1	1	3
2841	2	46	2	160	2	60	3	23.4	2	1	1	2	1	1	9	2	7	1	18	2	1	1	1					1	1		1	1	2
2844	2	52	3	151	1	40	1	17.5	1	1	1	1	1	2	3	1	12	2	24	2	2	4	1					1	1		1	1	3
2845	2	59	3	157	1	47	1	19.1	2	1	3	2	1	1	7	1	8	2	12	1	2	1	1					1	1		1	1	1
2848	2	49	2	148	1	47	1	21.5	2	1	1	1	1	3	12	2	5	1	23	2	1	1	1					1	1		1	1	1
2850	2	24	1	156	1	45	1	18.5	1	1	1	1	1	3	8	2	6	1	12	1	1	1	1					1	1		1	1	4
2851	2	32	1	165	2	52	2	19.1	2	1	3	2	1	1	9	2	8	2	16	2	2	2	1					1	1		1	1	4
2852	2	32	1	184	4	48	1	14.2	1	1	1	1	1	5	10	2	6	1	9	1	2	1	1					1	1		1	1	1
2853	2	29	1	161	2	62	3	23.9	2	1	1	1	1	3	6	1	3	1	14	1	1	2	1					1	1		1	1	2
2854	2	26	1	156	1	45	1	18.5	1	1	1	1	1	2	4	1	9	2	18	2	1	3	1					1	1	2	2	1	1
2855	2	49	2	153	1	45	1	19.2	2	1	3	1	1	1	6	1	6	1	16	2	2	1	1					1	1		1	1	2
2856	2	48	2	156	1	47	1	19.3	2	1	2	1	1	2	9	2	7	1	8	1	4	2	1					1	1	6	3	2	2
2858	2	49	2	162	2	63	3	24	2	1	2	1	1	2	3	1	4	1	6	1	2	1	1					1	1	6	2	1	2
2859	2	40	2	145	1	62	3	29.5	3	1	1	2	1	3	3	1	5	1	21	2	1	1	1					1	1		1	1	1
2860	2	40	2	158	1	52	2	20.8	2	1	1	1	1	3	3	1	12	2	24	2	1	4	1					1	1		1	1	1
2861	2	22	1	148	1	46	1	21	2	1	3	2	1	2	8	2	9	2	18	2	1	1	1					1	1	1	2	1	1
2862	2	28	1	158	1	51	2	20.4	2	1	4	1	1	3	3	1	7	1	24	2	1	1	1					1	1		1	1	1
2867	2	43	2	151	1	43	1	18.9	2	3	4	2	1	1	3	1	5	1	12	1	2	1	1					1	1		1	1	1
2869	2	29	1	160	2	75	4	29.3	3	1	1	2	1	2	6	1	6	1	17	2	1	3	1					1	1		1	1	1
2870	2	25	1	157	1	45	1	18.3	1	1	4	1	1	2	9	2	6	1	16	2	3	3	1					1	1	1	2	1	2
2871	2	43	2	170	3	53	2	18.3	1	3	3	2	2	1	9	2	6	1	12	1	1	1	1					1	1		1	1	2
2875	2	23	1	162	2	33	1	12.6	1	1	3	2	2	1	8	2	9	2	12	1	1	2	4	1	4	2	3	2	2		1	1	2
2877	2	53	3	156	1	53	2	21.8	2	2	3	1	1	2	3	1	4	1	12	1	1	1	1					1	1		1	1	2
2879	2	53	3	160	2	62	3	24.2	2	1	3	1	1	4	9	2	5	1	16	2	1	1	1					1	1		1	1	1
2889	2	42	2	153	1	42	1	17.9	1	2	4	1	1	1	8	2	7	1	16	2	5	3	1					1	1	1	2	1	1
2898	2	34	1	160	2	43	1	16.8	1	1	2	2	1	2	5	1	7	1	18	2	1	1	1					1	1		1	1	1
2899	2	23	1	160	2	50	2	19.5	2	1	2	1	1	2	8	2	9	2	15	1	4	3	1					1	1		1	1	2
2900	2	28	1	160	2	50	2	19.5	2	1	1	1	1	4	9	2	7	1	12	1	1	4	1					1	1		1	1	3
2902	2	48	2	158	1	48	1	19.2	2	1	3	2	1	1	7	1	7	1	16	2	1	2	1					1	1		1	1	2
2906	2	22	1	163	2	60	3	22.6	2	1	3	2	1	3	10	2	3	1	6	1	1	2	1					1	1		1	1	1
2907	2	49	2	160	2	50	2	19.5	2	1	1	1	1	3	3	1	3	1	12	1	1	1	2	2	1	1	10	2	4		1	1	1
2908	2	52	3	160	2	60	3	23.4	2	1	1	2	1	1	8	2	7	1	12	1	4	1	1					1	1		1	1	1
2909	2	44	2	164	2	49	1	18.2	1	1	3	1	1	2	3	1	7	1	13	1	1	1	4	1	1	1	5	2	3		1	1	1
2910	2	40	2	156	1	44	1	18.1	1	1	2	2	3	1	4	1	7	1	20	2	1	2	1					1	1		1	1	3
2916	2	50	3	153	1	51	2	21.8	2	1	3	1	1	2	3	1	12	2	17	2	1	2	1					1	1	5	3	2	1
2922	2	42	2	156	1	50	2	20.5	2	1	1	2	1	1	8	2	8	2	24	2	1	3	1					1	1		1	1	2
2925	2	47	2	155	1	50	2	20.8	2	1	1	2	1	1	5	1	5	1	12	1	2	1	1					1	1		1	1	2
2926	2	47	2	161	2	67	3	25.8	3	1	2	2	1	1	7	1	6	1	12	1	1	1	4	4	4	2	3	2	2		1	1	2
2927	2	36	1	163	2	60	3	22.6	2	1	4	1	1	2	6	1	6	1	14	1	2	2	1					1	1	4	2	1	1
2928	2	28	1	164	2	56	2	20.8	2	1	3	1	1	1	8	2	9	2	13	1	2	1	1					1	1		1	1	2
2929	2	27	1	165	2	54	2	19.8	2	1	3	1	1	2	8	2	6	1	9	1	3	3	1					1	1		1	1	2
2930	2	37	1	155	1	52	2	21.6	2	1	3	2	1	1	6	1	9	2	18	2	1	1	1					1	1		1	1	2
2931	2	33	1	160	2	57	2	22.3	2	1	3	1	1	2	8	2	6	1	14	1	1	1	1					1	1		1	1	4
2932	2	58	3	159	1	55	2	21.8	2	2	3	2	1	1	6	1	7	1	18	2	1	2	1					1	1		1	1	1
2936	2	40	2	157	1	45	1	18.3	1	1	4	1	1	3	6	1	6	1	6	1	1	1	1					1	1		1	1	1
2937	2	33	1	155	1	50	2	20.8	2	1	1	1	1	3	12	2	7	1	12	1	1	4	1					1	1	4	2	1	5
2941	2	33	1	156	1	49	1	20.1	2	3	3	2	1	1	3	1	11	2	6	1	1	3	1					1	1		1	1	4
2944	2	46	2	160	2	52	2	20.3	2	2	3	1	1	3	9	2	3	1	9	1	2	1	1					1	1		1	1	1
2948	2	25	1	168	2	65	3	23	2	1	3	1	1	4	12	2	5	1	22	2	2	2	1					1	1		1	1	1
2953	2	49	2	164	2	53	2	19.7	2	1	4	1	1	2	7	1	6	1	22	2	5	1	1					1	1	6	2	1	1
2957	2	28	1	160	2	45	1	17.6	1	1	3	1	1	2	5	1	4	1	13	1	1	2	2	1	1	1	10	2	4		1	1	2
2961	2	33	1	150	1	55	2	24.4	2	1	2	1	1	3	6	1	3	1	6	1	2	1	1					1	1		1	1	2
2965	2	29	1	156	1	58	2	23.8	2	1	2	1	1	3	7	1	7	1	19	2	1	3	1					1	1		1	1	1
2972	2	34	1	157	1	42	1	17	1	1	2	1	1	1	3	1	8	2	12	1	1	1	1					1	1		1	1	1
2973	2	32	1	156	1	45	1	18.5	1	2	2	1	1	3	3	1	11	2	17	2	2	1	1					1	1	6	2	1	2
2974	2	36	1	164	2	54	2	20.1	2	1	4	1	1	3	12	2	6	1	17	2	2	2	1					1	1		1	1	2
2976	2	26	1	155	1	46	1	19.1	2	1	1	2	1	1	6	1	6	1	14	1	1	2	2	5	1	2	10	2	4		1	1	2
2978	2	60	4	160	2	55	2	21.5	2	3	3	2	3	1	3	1	10	2	18	2	1	2	2	2	1	1	10	2	4	6	2	1	1
2981	2	48	2	163	2	56	2	21.1	2	2	3	1	1	2	8	2	6	1	11	1	2	1	1					1	1		1	1	1
2982	2	51	3	166	2	53	2	19.2	2	1	1	2	1	1	9	2	4	1	14	1	1	1	1					1	1		1	1	2
2984	2	34	1	157	1	42	1	17	1	1	4	1	1	1	8	2	8	2	13	1	3	3	1					1	1	1	2	1	3
2986	2	37	1	161	2	51	2	19.7	2	1	1	1	1	3	4	1	8	2	20	2	1	2	1					1	1		1	1	2
2987	2	46	2	155	1	40	1	16.6	1	3	1	2	1	1	3	1	12	2	16	2	3	3	2	2	1	1	5	2	3		1	1	1
2988	2	27	1	162	2	48	1	18.3	1	1	3	1	1	2	8	2	8	2	12	1	2	2	1					1	1		1	1	1
2989	2	30	1	156	1	50	2	20.5	2	1	3	2	1	3	7	1	7	1	13	1	1	3	1					1	1		1	1	2
2991	2	46	2	153	1	47	1	20.1	2	1	1	2	1	2	9	2	12	2	24	2	1	2	1					1	1		1	1	4
2992	2	30	1	155	1	54	2	22.5	2	1	3	1	1	3	7	1	4	1	10	1	1	2	1					1	1		1	1	4
2993	2	44	2	152	1	55	2	23.8	2	1	1	1	1	1	3	1	9	2	10	1	1	1	2	2	1	1	10	2	4		1	1	1
2997	2	42	2	157	1	51	2	20.7	2	2	1	2	1	1	5	1	7	1	15	1	1	3	1					1	1		1	1	1
2998	2	30	1	160	2	55	2	21.5	2	1	1	1	1	3	6	1	7	1	11	1	2	2	1					1	1		1	1	1
3000	2	37	1	160	2	58	2	22.7	2	1	3	2	1	1	12	2	6	1	18	2	1	2	1					1	1	1	2	1	1
3003	2	38	1	145	1	33	1	15.7	1	1	3	2	1	2	7	1	8	2	18	2	1	1	1					1	1		1	1	1
3006	2	44	2	163	2	50	2	18.8	2	1	4	1	1	3	7	1	7	1	20	2	1	2	1					1	1		1	1	1
3007	2	46	2	155	1	54	2	22.5	2	1	1	1	1	4	8	2	3	1	10	1	1	1	1					1	1		1	1	1
3013	2	28	1	164	2	53	2	19.7	2	1	3	1	1	2	6	1	5	1	23	2	1	1	1					1	1	3	2	1	1
3021	2	44	2	159	1	53	2	21	2	1	2	2	1	2	9	2	9	2	15	1	1	1	3	2	1	1	25	3	7		1	1	1
3022	2	35	1	156	1	49	1	20.1	2	1	4	1	1	2	7	1	7	1	18	2	1	2	1					1	1	6	2	1	1
3023	2	47	2	157	1	48	1	19.5	2	2	2	1	2	1	3	1	12	2	17	2	1	1	1					1	1	3	2	1	1
3024	2	40	2	158	1	55	2	22	2	2	2	1	1	3	7	1	7	1	17	2	1	1	1					1	1		1	1	2
3025	2	28	1	156	1	53	2	21.8	2	1	4	1	1	3	6	1	7	1	18	2	1	2	1					1	1		1	1	1
3034	2	37	1	160	2	55	2	21.5	2	1	1	2	1	2	6	1	3	1	14	1	2	1	1					1	1		1	1	1
3038	2	36	1	160	2	53	2	20.7	2	1	2	1	1	3	6	1	8	2	19	2	1	3	1					1	1		1	1	1
3040	2	61	4	165	2	59	2	21.7	2	1	4	1	1	2	4	1	3	1	14	1	1	1	1					1	1		1	1	1
3043	2	26	1	151	1	45	1	19.7	2	1	3	2	1	2	7	1	6	1	24	2	5	3	1					1	1	1	3	2	4
3044	2	31	1	148	1	41	1	18.7	2	1	1	1	1	2	6	1	9	2	18	2	2	2	2	2	1	1	5	2	3		1	1	1
3052	2	29	1	156	1	51	2	21	2	1	1	1	1	3	3	1	7	1	17	2	1	1	1					1	1		1	1	2
3054	2	33	1	160	2	47	1	18.4	1	1	3	2	1	2	6	1	9	2	18	2	5	2	2	1	1	2	3	2	2		1	1	1
3058	2	48	2	167	2	61	3	21.9	2	1	4	2	2	1	3	1	5	1	24	2	1	1	1					1	1		1	1	1
3059	2	46	2	167	2	52	2	18.6	2	1	1	1	1	3	5	1	6	1	12	1	1	1	1					1	1		1	1	4
3060	2	47	2	161	2	51	2	19.7	2	1	4	2	1	2	9	2	6	1	12	1	1	1	1					1	1		1	1	1
3061	2	41	2	166	2	55	2	20	2	3	1	1	1	3	8	2	7	1	13	1	1	2	2	3	1	2	20	3	6		1	1	3
3062	2	52	3	155	1	60	3	25	2	3	3	2	1	1	3	1	6	1	16	2	2	2	1					1	1	6	2	1	1
3063	2	29	1	154	1	45	1	19	2	1	1	1	1	3	8	2	6	1	18	2	1	3	1					1	1		1	1	1
3064	2	46	2	168	2	65	3	23	2	1	4	1	1	2	3	1	12	2	12	1	1	1	1					1	1	6	2	1	4
3066	2	31	1	156	1	50	2	20.5	2	1	1	1	1	5	11	2	6	1	13	1	1	4	2	2	1	1	5	2	3	1	2	1	4
3071	2	24	1	153	1	43	1	18.4	1	1	1	1	1	4	10	2	6	1	12	1	2	3	1					1	1	4	3	2	2
3072	2	30	1	154	1	47	1	19.8	2	1	3	1	1	2	9	2	7	1	21	2	3	3	1					1	1		1	1	3
3073	2	35	1	153	1	47	1	20.1	2	1	1	1	1	2	9	2	5	1	19	2	1	1	1					1	1		1	1	1
3074	2	33	1	152	1	41	1	17.7	1	3	1	1	1	4	12	2	9	2	24	2	7	4	1					1	1	4	4	2	5
3077	2	41	2	159	1	48	1	19	2	1	2	1	2	2	3	1	12	2	17	2	1	1	1					1	1		1	1	1
3078	2	57	3	158	1	47	1	18.8	2	2	3	2	1	1	3	1	8	2	6	1	1	1	1					1	1		1	1	2
3081	2	42	2	170	3	51	2	17.6	1	1	3	1	1	3	8	2	11	2	18	2	1	1	1					1	1		1	1	1
3082	2	60	4	154	1	49	1	20.7	2	1	1	1	1	3	6	1	6	1	18	2	1	1	1					1	1		1	1	1
3089	2	22	1	155	1	56	2	23.3	2	3	3	1	1	1	6	1	6	1	12	1	2	1	1					1	1		1	1	2
3090	2	53	3	158	1	55	2	22	2	3	4	2	1	1	9	2	11	2	20	2	1	3	1					1	1		1	1	1
3096	2	24	1	148	1	44	1	20.1	2	1	4	1	1	3	9	2	7	1	13	1	1	1	1					1	1		1	1	1
3097	2	62	4	150	1	50	2	22.2	2	2	4	1	1	2	9	2	6	1	18	2	1	1	1					1	1		1	1	1
3100	2	25	1	153	1	44	1	18.8	2	3	3	2	3	1	9	2	7	1	11	1	1	2	1					1	1		1	1	1
3104	2	26	1	153	1	42	1	17.9	1	1	3	2	1	2	6	1	8	2	20	2	1	2	1					1	1		1	1	2
3105	2	43	2	166	2	56	2	20.3	2	3	2	1	1	3	7	1	6	1	18	2	4	1	1					1	1		1	1	1
3108	2	40	2	167	2	58	2	20.8	2	1	2	1	1	3	10	2	9	2	24	2	1	1	1					1	1		1	1	5
3109	2	32	1	167	2	50	2	17.9	1	3	2	1	1	4	6	1	8	2	17	2	1	1	1					1	1	3	2	1	1
3111	2	44	2	161	2	50	2	19.3	2	2	2	2	1	2	7	1	6	1	12	1	7	2	1					1	1	6	2	1	1
3112	2	51	3	161	2	55	2	21.2	2	2	4	1	1	2	4	1	4	1	12	1	1	2	1					1	1		1	1	1
3113	2	38	1	162	2	44	1	16.8	1	1	2	1	1	1	3	1	4	1	6	1	1	2	1					1	1		1	1	2
3116	2	38	1	155	1	70	4	29.1	3	3	2	1	1	3	9	2	6	1	12	1	1	3	1					1	1		1	1	4
3117	2	54	3	165	2	58	2	21.3	2	1	2	1	1	2	7	1	4	1	7	1	1	3	1					1	1		1	1	1
3126	2	50	3	165	2	62	3	22.8	2	1	3	1	1	2	4	1	4	1	12	1	1	1	1					1	1		1	1	3
3128	2	47	2	160	2	53	2	20.7	2	1	1	1	1	4	12	2	4	1	18	2	1	2	1					1	1		1	1	1
3140	2	45	2	158	1	52	2	20.8	2	3	3	1	1	2	3	1	12	2	24	2	1	1	2	1	1	1	8	2	3		1	1	1
3141	2	42	2	152	1	50	2	21.6	2	2	2	1	1	4	6	1	7	1	21	2	7	3	1					1	1		1	1	2
3146	2	56	3	157	1	60	3	24.3	2	1	1	1	1	2	4	1	6	1	9	1	1	1	1					1	1		1	1	1
3151	2	43	2	165	2	55	2	20.2	2	3	1	2	1	1	8	2	8	2	12	1	2	1	1					1	1		1	1	2
3160	2	29	1	166	2	47	1	17.1	1	1	4	1	1	2	8	2	4	1	6	1	1	1	1					1	1		1	1	1
3161	2	35	1	164	2	66	3	24.5	2	1	4	1	1	4	9	2	11	2	15	1	1	4	1					1	1		1	1	1
3162	2	42	2	163	2	69	3	26	3	2	4	1	1	1	5	1	9	2	18	2	1	4	1					1	1	2	2	1	4
3175	2	20	1	158	1	56	2	22.4	2	1	3	2	2	1	6	1	10	2	14	1	1	1	1					1	1	5	2	1	1
3178	2	28	1	162	2	50	2	19.1	2	1	3	2	1	1	6	1	5	1	8	1	1	1	1					1	1		1	1	2
3184	2	35	1	171	3	55	2	18.8	2	1	4	1	2	1	6	1	9	2	12	1	1	2	1					1	1		1	1	1
3186	2	39	1	156	1	45	1	18.5	1	1	2	1	1	3	6	1	6	1	12	1	2	2	1					1	1		1	1	2
3196	2	41	2	152	1	39	1	16.9	1	1	2	1	1	3	6	1	9	2	16	2	2	1	1					1	1		1	1	1
3197	2	48	2	167	2	55	2	19.7	2	1	4	1	1	4	12	2	3	1	6	1	1	4	1					1	1	6	2	1	1
3198	2	23	1	149	1	48	1	21.6	2	1	4	1	1	2	7	1	3	1	6	1	1	1	1					1	1		1	1	1
3200	2	26	1	152	1	44	1	19	2	1	1	1	1	3	6	1	7	1	13	1	1	3	1					1	1		1	1	2
3204	2	39	1	153	1	55	2	23.5	2	1	2	2	1	2	12	2	3	1	12	1	2	1	1					1	1		1	1	1
3210	2	43	2	165	2	95	5	34.9	3	1	3	2	3	2	12	2	12	2	24	2	1	4	2	2	1	1	4	2	2		1	1	5
3216	2	29	1	173	3	65	3	21.7	2	1	3	1	1	2	9	2	7	1	13	1	1	2	4	2	2	2	5	2	3		1	1	2
3219	2	30	1	160	2	47	1	18.4	1	1	1	1	1	4	10	2	5	1	17	2	7	3	1					1	1	4	4	2	2
3222	2	39	1	153	1	64	3	27.3	3	1	1	2	1	1	5	1	8	2	20	2	1	3	1					1	1		1	1	2
3225	2	27	1	151	1	43	1	18.9	2	1	2	1	1	4	10	2	6	1	14	1	1	2	1					1	1	1	3	2	4
3229	2	44	2	157	1	65	3	26.4	3	2	1	1	1	3	8	2	8	2	17	2	1	2	1					1	1		1	1	3
3236	2	48	2	162	2	66	3	25.1	3	1	1	1	1	2	5	1	10	2	16	2	1	2	1					1	1		1	1	1
3239	2	24	1	156	1	47	1	19.3	2	1	1	1	1	4	8	2	6	1	12	1	1	1	1					1	1	1	2	1	2
3242	2	36	1	151	1	50	2	21.9	2	3	1	1	1	1	6	1	6	1	18	2	1	2	1					1	1	4	2	1	4
3244	2	44	2	163	2	49	1	18.4	1	1	3	1	1	3	9	2	6	1	18	2	1	1	1					1	1		1	1	4
3245	2	46	2	170	3	55	2	19	2	1	3	1	1	3	6	1	3	1	14	1	1	1	1					1	1		1	1	5
3246	2	35	1	163	2	64	3	24.1	2	1	3	1	1	4	7	1	7	1	16	2	1	1	1					1	1		1	1	1
3248	2	41	2	160	2	50	2	19.5	2	1	3	1	1	3	6	1	6	1	18	2	1	1	1					1	1		1	1	1
3249	2	29	1	156	1	43	1	17.7	1	3	3	1	1	1	8	2	6	1	18	2	1	2	1					1	1		1	1	1
3250	2	47	2	165	2	45	1	16.5	1	1	4	1	1	1	6	1	6	1	12	1	1	1	1					1	1		1	1	3
3255	2	31	1	163	2	55	2	20.7	2	1	4	1	1	2	7	1	7	1	19	2	1	4	1					1	1	1	2	1	1
3259	2	25	1	162	2	45	1	17.1	1	1	3	1	1	3	6	1	8	2	20	2	2	4	1					1	1		1	1	1
3261	2	24	1	153	1	45	1	19.2	2	1	3	1	1	3	6	1	7	1	16	2	1	3	1					1	1		1	1	4
3264	2	28	1	154	1	42	1	17.7	1	1	1	1	1	3	7	1	6	1	12	1	1	2	1					1	1		1	1	2
3270	2	64	4	153	1	45	1	19.2	2	1	1	1	1	2	7	1	6	1	10	1	1	1	1					1	1		1	1	1
3272	2	38	1	165	2	53	2	19.5	2	1	2	1	1	4	9	2	6	1	16	2	1	1	1					1	1		1	1	1
3273	2	48	2	164	2	68	3	25.3	3	1	2	1	1	3	8	2	9	2	18	2	3	2	1					1	1		1	1	1
3280	2	35	1	155	1	54	2	22.5	2	3	2	1	1	2	3	1	12	2	18	2	1	2	1					1	1		1	1	1
3287	2	33	1	152	1	48	1	20.8	2	1	4	1	1	3	8	2	6	1	12	1	2	1	1					1	1		1	1	4
3295	2	36	1	156	1	50	2	20.5	2	3	1	1	1	3	6	1	6	1	18	2	1	2	1					1	1		1	1	4
3297	2	30	1	153	1	45	1	19.2	2	1	1	1	1	2	3	1	8	2	17	2	1	1	1					1	1		1	1	1
3299	2	49	2	160	2	46	1	18	1	1	1	1	1	3	6	1	7	1	14	1	1	2	1					1	1		1	1	1
3302	2	58	3	164	2	51	2	19	2	1	1	2	1	3	11	2	9	2	21	2	2	3	1					1	1		1	1	5
3310	2	45	2	158	1	60	3	24	2	1	1	1	1	3	9	2	6	1	18	2	1	1	1					1	1		1	1	1
3312	2	51	3	164	2	53	2	19.7	2	3	4	1	1	3	7	1	5	1	20	2	1	1	1					1	1		1	1	1
3313	2	48	2	159	1	47	1	18.6	2	3	3	1	1	3	6	1	6	1	6	1	1	1	1					1	1		1	1	2
3314	2	25	1	153	1	45	1	19.2	2	2	3	2	1	2	8	2	6	1	14	1	1	2	1					1	1		1	1	1
3316	2	39	1	160	2	57	2	22.3	2	1	4	1	1	3	8	2	7	1	16	2	1	2	1					1	1		1	1	2
3323	2	52	3	166	2	65	3	23.6	2	1	1	2	1	1	7	1	6	1	10	1	1	1	1					1	1		1	1	1
3324	2	37	1	154	1	45	1	19	2	1	1	1	1	2	6	1	8	2	18	2	1	2	1					1	1		1	1	1
3329	2	50	3	161	2	58	2	22.4	2	1	3	1	1	2	7	1	7	1	15	1	2	1	1					1	1		1	1	1
3332	2	46	2	156	1	60	3	24.7	2	1	2	1	1	1	8	2	5	1	12	1	1	1	1					1	1		1	1	3
3335	2	25	1	156	1	47	1	19.3	2	1	3	1	1	3	10	2	10	2	6	1	7	1	1					1	1	5	2	1	2
3339	2	66	4	155	1	64	3	26.6	3	1	1	2	1	1	6	1	9	2	18	2	1	1	1					1	1		1	1	4
3340	2	50	3	153	1	52	2	22.2	2	1	2	1	1	2	4	1	3	1	8	1	1	1	1					1	1	4	2	1	3
3347	2	25	1	156	1	47	1	19.3	2	1	2	1	1	2	8	2	8	2	19	2	1	1	3	4	4	1	5	2	3		1	1	2
3351	2	31	1	166	2	51	2	18.5	2	1	2	1	1	3	7	1	7	1	14	1	1	2	1					1	1		1	1	3
3352	2	55	3	158	1	55	2	22	2	1	1	1	1	2	10	2	6	1	15	1	1	1	1					1	1	3	3	2	1
3354	2	28	1	153	1	50	2	21.4	2	1	4	1	1	2	5	1	6	1	18	2	1	2	3	1	1	1	2	2	2		1	1	2
3362	2	41	2	164	2	55	2	20.4	2	1	3	1	1	1	8	2	4	1	16	2	1	1	1					1	1		1	1	4
3369	2	46	2	165	2	58	2	21.3	2	1	3	2	1	1	10	2	7	1	18	2	1	1	1					1	1		1	1	1
3370	2	41	2	157	1	44	1	17.9	1	1	3	1	1	1	3	1	7	1	18	2	2	3	1					1	1		1	1	1
3371	2	46	2	169	2	53	2	18.6	2	2	1	1	1	3	6	1	6	1	18	2	1	3	1					1	1		1	1	1
3372	2	56	3	155	1	43	1	17.9	1	1	1	1	1	3	6	1	6	1	13	1	1	1	1					1	1		1	1	1
3374	2	47	2	164	2	50	2	18.6	2	1	3	2	1	3	8	2	7	1	18	2	1	1	1					1	1		1	1	1
3379	2	34	1	156	1	45	1	18.5	1	1	2	1	1	2	6	1	5	1	16	2	1	4	1					1	1	2	2	1	3
3380	2	45	2	160	2	49	1	19.1	2	1	1	1	1	2	6	1	6	1	12	1	2	2	1					1	1	5	2	1	1
3388	2	45	2	163	2	63	3	23.7	2	1	1	1	1	2	8	2	6	1	23	2	1	1	1					1	1		1	1	4
3390	2	34	1	151	1	46	1	20.2	2	1	3	1	1	1	5	1	5	1	19	2	2	1	1					1	1		1	1	2
3392	2	26	1	148	1	39	1	17.8	1	1	3	1	1	3	3	1	6	1	20	2	2	4	1					1	1		1	1	1
3393	2	48	2	156	1	53	2	21.8	2	1	3	2	1	1	6	1	8	2	16	2	1	3	1					1	1		1	1	1
3394	2	25	1	152	1	40	1	17.3	1	1	3	1	1	2	6	1	6	1	9	1	1	1	1					1	1		1	1	2
3396	2	46	2	165	2	52	2	19.1	2	1	3	2	1	1	7	1	9	2	20	2	1	3	1					1	1		1	1	1
3399	2	50	3	155	1	40	1	16.6	1	1	3	1	1	3	7	1	7	1	15	1	3	3	1					1	1		1	1	1
3403	2	40	2	159	1	46	1	18.2	1	1	4	1	1	2	5	1	9	2	10	1	1	2	1					1	1		1	1	3
3415	2	32	1	155	1	43	1	17.9	1	1	2	2	1	1	11	2	6	1	14	1	1	4	1					1	1		1	1	1
3418	2	21	1	154	1	42	1	17.7	1	1	2	2	2	1	6	1	8	2	16	2	1	2	1					1	1		1	1	1
3423	2	56	3	155	1	45	1	18.7	2	1	2	1	1	2	4	1	7	1	18	2	1	3	1					1	1		1	1	1
3428	2	52	3	166	2	58	2	21	2	1	1	1	1	4	6	1	9	2	14	1	1	2	1					1	1		1	1	4
3435	2	37	1	162	2	50	2	19.1	2	2	3	1	1	3	3	1	4	1	12	1	1	1	1					1	1		1	1	2
3442	2	41	2	164	2	54	2	20.1	2	1	2	2	1	1	5	1	3	1	6	1	1	1	2	1	2	1	20	3	6		1	1	1
3462	2	43	2	160	2	61	3	23.8	2	1	1	1	1	2	7	1	6	1	12	1	2	2	1					1	1		1	1	1
3466	2	30	1	158	1	51	2	20.4	2	2	1	1	1	3	9	2	6	1	13	1	1	2	2	5	5	2	20	3	6		1	1	1
3469	2	51	3	151	1	43	1	18.9	2	1	4	2	1	1	6	1	9	2	18	2	1	3	1					1	1		1	1	2
3470	2	53	3	164	2	54	2	20.1	2	2	3	2	1	2	10	2	7	1	13	1	3	2	4	2	1	2	20	3	6	4	3	2	2
3472	2	46	2	140	1	47	1	24	2	1	3	2	2	1	9	2	7	1	14	1	1	2	1					1	1		1	1	1
3473	2	30	1	154	1	54	2	22.8	2	1	1	1	1	1	3	1	10	2	12	1	1	2	3	2	2	1	20	3	6		1	1	1
3482	2	56	3	156	1	60	3	24.7	2	1	4	2	1	1	9	2	7	1	17	2	1	1	1					1	1		1	1	2
3487	2	38	1	151	1	56	2	24.6	2	1	4	2	1	1	3	1	4	1	12	1	1	1	1					1	1		1	1	1
3489	2	35	1	165	2	60	3	22	2	2	4	1	1	1	7	1	9	2	17	2	4	1	2	5	1	2	10	2	4		1	1	2
3496	2	24	1	155	1	50	2	20.8	2	1	2	1	1	3	3	1	8	2	12	1	3	2	2	2	1	3	15	3	5		1	1	2
3497	2	43	2	154	1	56	2	23.6	2	1	2	1	2	2	9	2	12	2	18	2	2	3	1					1	1	1	2	1	3
3498	2	21	1	155	1	49	1	20.4	2	1	2	1	1	3	3	1	6	1	10	1	2	2	1					1	1		1	1	2
3503	2	35	1	162	2	57	2	21.7	2	3	4	2	1	1	7	1	6	1	10	1	2	2	1					1	1		1	1	3
3506	2	56	3	154	1	45	1	19	2	1	4	1	1	3	5	1	6	1	16	2	1	1	1					1	1		1	1	1
3511	2	42	2	152	1	49	1	21.2	2	1	3	1	1	2	6	1	6	1	18	2	1	2	1					1	1		1	1	2
3512	2	29	1	160	2	51	2	19.9	2	1	1	1	1	3	9	2	7	1	13	1	2	1	1					1	1	1	2	1	1
3515	2	37	1	149	1	56	2	25.2	3	1	3	1	1	2	6	1	6	1	16	2	1	1	1					1	1		1	1	2
3520	2	39	1	128	1	58	2	35.4	3	3	1	2	1	1	8	2	6	1	18	2	3	1	1					1	1		1	1	2
3521	2	34	1	163	2	44	1	16.6	1	3	3	2	1	3	7	1	7	1	18	2	1	3	1					1	1		1	1	3
3522	2	54	3	157	1	43	1	17.4	1	1	1	2	1	1	8	2	9	2	13	1	1	1	1					1	1		1	1	2
3524	2	50	3	165	2	48	1	17.6	1	2	3	1	1	2	8	2	9	2	17	2	1	2	2	2	1	2	10	2	4		1	1	2
3538	2	26	1	155	1	46	1	19.1	2	1	1	1	1	5	12	2	7	1	11	1	1	2	1					1	1	5	2	1	4
3541	2	21	1	150	1	70	4	31.1	3	1	1	1	1	3	5	1	10	2	13	1	1	1	1					1	1		1	1	1
3542	2	48	2	165	2	50	2	18.4	1	1	1	1	1	2	12	2	8	2	18	2	2	1	1					1	1		1	1	1
3543	2	31	1	158	1	64	3	25.6	3	1	3	1	1	2	7	1	6	1	9	1	2	2	1					1	1	4	2	1	3
3544	2	43	2	160	2	47	1	18.4	1	3	3	2	1	1	6	1	9	2	7	1	1	2	1					1	1		1	1	1
3546	2	24	1	162	2	52	2	19.8	2	1	3	1	1	2	7	1	7	1	14	1	1	2	1					1	1		1	1	1
3547	2	23	1	162	2	43	1	16.4	1	1	3	1	1	1	5	1	10	2	12	1	1	2	2	1	1	1	3	2	2		1	1	2
3549	2	38	1	158	1	48	1	19.2	2	1	3	1	1	3	9	2	6	1	12	1	1	1	1					1	1	3	4	2	3
3550	2	37	1	147	1	48	1	22.2	2	1	3	1	1	3	9	2	6	1	15	1	7	2	1					1	1		1	1	1
3551	2	59	3	163	2	44	1	16.6	1	1	1	1	1	2	4	1	4	1	15	1	1	1	1					1	1		1	1	1
3552	2	34	1	153	1	43	1	18.4	1	1	3	1	1	4	7	1	8	2	24	2	1	1	1					1	1		1	1	1
3553	2	36	1	154	1	47	1	19.8	2	2	4	1	1	3	6	1	3	1	10	1	2	1	1					1	1	3	2	1	1
3554	2	24	1	166	2	53	2	19.2	2	1	4	1	1	2	4	1	9	2	14	1	1	3	1					1	1		1	1	1
3561	2	29	1	170	3	60	3	20.8	2	1	4	1	1	2	8	2	6	1	10	1	1	2	1					1	1		1	1	1
3562	2	28	1	165	2	65	3	23.9	2	1	3	1	2	4	9	2	9	2	12	1	1	2	3	4	1	1	5	2	3	3	2	1	3
3566	2	40	2	157	1	71	4	28.8	3	1	2	2	2	1	7	1	8	2	18	2	1	2	1					1	1		1	1	1
3567	2	56	3	161	2	54	2	20.8	2	1	2	1	1	1	4	1	4	1	12	1	1	1	1					1	1		1	1	1
3575	2	27	1	164	2	55	2	20.4	2	1	2	1	1	3	6	1	11	2	19	2	3	1	2	1	1	1	15	3	5		1	1	3
3577	2	35	1	164	2	50	2	18.6	2	1	4	2	1	1	9	2	3	1	6	1	1	1	1					1	1		1	1	4
3578	2	50	3	148	1	50	2	22.8	2	1	4	1	1	3	5	1	9	2	12	1	1	2	1					1	1		1	1	1
3580	2	25	1	158	1	53	2	21.2	2	1	1	1	1	3	8	2	6	1	9	1	2	2	1					1	1		1	1	4
3582	2	46	2	170	3	54	2	18.7	2	1	4	1	1	1	10	2	9	2	18	2	1	2	1					1	1		1	1	1
3598	2	56	3	160	2	47	1	18.4	1	2	4	1	1	5	5	1	8	2	18	2	1	3	1					1	1		1	1	1
3608	2	41	2	160	2	50	2	19.5	2	2	3	1	1	2	9	2	6	1	11	1	2	1	1					1	1	2	4	2	1
3613	2	36	1	162	2	57	2	21.7	2	1	3	1	1	3	6	1	4	1	11	1	1	3	1					1	1	1	2	1	2
3614	2	41	2	165	2	65	3	23.9	2	2	3	1	1	3	4	1	6	1	12	1	1	1	1					1	1		1	1	1
3616	2	47	2	153	1	49	1	20.9	2	1	3	1	1	3	9	2	6	1	14	1	1	2	1					1	1		1	1	2
3621	2	27	1	155	1	48	1	20	2	1	1	2	1	1	4	1	11	2	21	2	2	3	1					1	1		1	1	2
3622	2	25	1	170	3	56	2	19.4	2	2	1	1	1	4	12	2	3	1	12	1	2	2	1					1	1		1	1	1
3628	2	57	3	152	1	56	2	24.2	2	1	1	2	1	1	5	1	10	2	18	2	1	2	1					1	1		1	1	1
3634	2	38	1	162	2	53	2	20.2	2	1	4	2	1	1	3	1	9	2	24	2	2	1	1					1	1		1	1	1
3638	2	30	1	154	1	40	1	16.9	1	1	4	1	1	3	6	1	8	2	18	2	2	2	1					1	1	1	3	2	1
3639	2	34	1	164	2	50	2	18.6	2	1	4	1	1	3	9	2	4	1	18	2	1	3	1					1	1		1	1	1
3641	2	49	2	156	1	58	2	23.8	2	1	4	1	1	2	6	1	7	1	18	2	1	2	1					1	1		1	1	1
3645	2	27	1	160	2	50	2	19.5	2	1	3	1	1	4	6	1	6	1	10	1	1	1	1					1	1		1	1	2
3654	2	35	1	155	1	53	2	22.1	2	1	2	1	3	2	6	1	7	1	12	1	1	1	1					1	1		1	1	3
3656	2	38	1	160	2	56	2	21.9	2	2	4	2	1	1	9	2	6	1	14	1	1	1	2	1	1	1	4	2	2		1	1	1
3662	2	48	2	170	3	57	2	19.7	2	1	2	1	1	4	9	2	7	1	12	1	1	1	1					1	1		1	1	1
3664	2	43	2	163	2	53	2	19.9	2	1	4	1	1	1	3	1	7	1	12	1	1	1	1					1	1	5	2	1	1
3666	2	30	1	153	1	42	1	17.9	1	1	2	1	1	1	5	1	5	1	7	1	1	1	1					1	1		1	1	2
3667	2	31	1	158	1	51	2	20.4	2	1	4	2	1	3	8	2	7	1	17	2	1	2	1					1	1		1	1	1
3679	2	62	4	155	1	50	2	20.8	2	2	4	1	1	3	5	1	4	1	16	2	1	1	1					1	1		1	1	1
3682	2	49	2	158	1	47	1	18.8	2	2	3	1	1	3	3	1	7	1	18	2	1	1	1					1	1		1	1	1
3683	2	33	1	156	1	65	3	26.7	3	1	2	2	1	1	3	1	12	2	24	2	1	4	1					1	1	5	3	2	3
3684	2	37	1	152	1	52	2	22.5	2	1	1	1	1	3	8	2	8	2	15	1	1	4	1					1	1	6	4	2	2
3687	2	47	2	150	1	49	1	21.8	2	1	1	1	1	2	3	1	5	1	20	2	1	1	1					1	1		1	1	3
3690	2	50	3	160	2	70	4	27.3	3	3	3	2	1	1	9	2	6	1	12	1	3	2	1					1	1	3	3	2	2
3692	2	51	3	148	1	48	1	21.9	2	1	3	2	1	1	4	1	5	1	13	1	1	1	1					1	1		1	1	1
3695	2	47	2	153	1	50	2	21.4	2	1	4	1	1	3	6	1	9	2	18	2	1	1	1					1	1		1	1	2
3704	2	52	3	159	1	58	2	22.9	2	3	4	1	1	2	3	1	5	1	6	1	1	1	1					1	1	4	2	1	1
3705	2	30	1	157	1	50	2	20.3	2	2	1	1	1	3	9	2	6	1	12	1	7	2	2	1	1	1	3	2	2		1	1	1
3708	2	57	3	157	1	60	3	24.3	2	1	3	2	1	1	6	1	6	1	18	2	1	2	1					1	1		1	1	2
3709	2	30	1	170	3	68	3	23.5	2	1	4	1	1	3	12	2	9	2	16	2	1	3	1					1	1	3	3	2	1
3710	2	53	3	161	2	48	1	18.5	2	1	1	1	1	2	7	1	7	1	7	1	1	2	1					1	1		1	1	1
3712	2	38	1	155	1	55	2	22.9	2	1	1	1	2	2	7	1	6	1	15	1	4	2	1					1	1	3	2	1	3
3713	2	26	1	158	1	49	1	19.6	2	1	3	1	1	1	5	1	6	1	12	1	1	2	1					1	1		1	1	2
3715	2	28	1	150	1	45	1	20	2	1	1	1	1	3	9	2	6	1	13	1	1	2	2	1	1	3	4	2	2		1	1	1
3717	2	50	3	163	2	50	2	18.8	2	1	3	1	1	2	7	1	9	2	12	1	1	2	1					1	1		1	1	1
3719	2	51	3	160	2	45	1	17.6	1	1	1	1	1	1	3	1	9	2	24	2	1	4	1					1	1	1	2	1	1
3728	2	42	2	156	1	40	1	16.4	1	2	4	2	1	1	9	2	8	2	20	2	1	3	1					1	1		1	1	4
3733	2	36	1	160	2	50	2	19.5	2	1	4	1	1	2	6	1	11	2	19	2	7	2	2	1	3	1	15	3	5	1	2	1	1
3736	2	57	3	167	2	54	2	19.4	2	1	4	1	1	3	6	1	9	2	18	2	2	4	1					1	1		1	1	4
3740	2	27	1	158	1	47	1	18.8	2	1	1	1	1	4	12	2	3	1	6	1	3	2	1					1	1	2	2	1	4
3742	2	26	1	152	1	60	3	26	3	1	1	1	1	3	6	1	7	1	18	2	1	2	1					1	1		1	1	2
3744	2	27	1	160	2	42	1	16.4	1	1	3	1	1	2	9	2	8	2	9	1	1	3	1					1	1	1	2	1	1
3745	2	25	1	160	2	48	1	18.8	2	1	3	2	1	3	9	2	6	1	18	2	2	3	1					1	1	3	2	1	2
3747	2	24	1	156	1	47	1	19.3	2	2	4	1	1	2	6	1	7	1	21	2	1	3	1					1	1		1	1	2
3749	2	26	1	158	1	60	3	24	2	2	2	1	1	3	6	1	9	2	12	1	1	4	3	2	1	1	2	2	2	4	2	1	1
3751	2	31	1	158	1	50	2	20	2	1	2	1	1	1	7	1	7	1	14	1	1	2	1					1	1		1	1	1
3752	2	29	1	160	2	72	4	28.1	3	1	2	2	1	1	4	1	4	1	20	2	5	1	1					1	1		1	1	1
3753	2	24	1	172	3	58	2	19.6	2	1	2	1	1	2	10	2	7	1	12	1	3	2	3	2	2	2	20	3	6	3	3	2	4
3756	2	26	1	158	1	52	2	20.8	2	1	2	1	1	4	9	2	7	1	11	1	1	2	1					1	1		1	1	2
3766	2	46	2	154	1	48	1	20.2	2	1	3	2	1	2	5	1	12	2	24	2	1	1	1					1	1		1	1	2
3767	2	45	2	153	1	53	2	22.6	2	1	1	1	1	2	8	2	6	1	18	2	1	1	2	1	1	1	5	2	3		1	1	4
3769	2	38	1	156	1	48	1	19.7	2	1	4	1	1	2	10	2	6	1	12	1	4	2	1					1	1	3	2	1	3
3779	2	39	1	157	1	47	1	19.1	2	1	3	1	1	1	7	1	6	1	18	2	1	3	1					1	1		1	1	2
3790	2	35	1	162	2	59	2	22.5	2	1	3	1	1	3	3	1	7	1	12	1	2	1	1					1	1		1	1	2
3794	2	35	1	158	1	52	2	20.8	2	1	1	1	1	2	4	1	6	1	12	1	1	3	1					1	1		1	1	1
3797	2	38	1	151	1	52	2	22.8	2	1	3	2	1	1	5	1	9	2	20	2	3	4	1					1	1		1	1	1
3799	2	47	2	157	1	63	3	25.6	3	1	3	2	1	1	6	1	8	2	16	2	1	2	1					1	1		1	1	1
3802	2	53	3	162	2	51	2	19.4	2	1	1	1	1	4	10	2	9	2	18	2	7	4	1					1	1	4	2	1	5
3806	2	34	1	151	1	47	1	20.6	2	1	3	1	1	2	9	2	7	1	12	1	1	3	2	2	1	1	10	2	4		1	1	2
3809	2	52	3	158	1	45	1	18	1	1	3	2	1	1	7	1	8	2	13	1	1	1	4	2	1	2	15	3	5		1	1	1
3810	2	31	1	160	2	56	2	21.9	2	2	3	1	1	2	3	1	4	1	10	1	2	1	1					1	1	2	2	1	4
3815	2	42	2	157	1	47	1	19.1	2	1	4	1	1	2	6	1	9	2	18	2	1	3	1					1	1		1	1	1
3818	2	32	1	155	1	50	2	20.8	2	1	4	1	1	2	3	1	8	2	24	2	2	3	1					1	1		1	1	1
3823	2	49	2	163	2	65	3	24.5	2	3	3	2	1	2	6	1	7	1	18	2	1	3	1					1	1		1	1	2
3825	2	29	1	164	2	54	2	20.1	2	1	3	1	1	2	10	2	7	1	11	1	4	2	1					1	1	4	2	1	3
3830	2	42	2	145	1	38	1	18.1	1	1	2	1	1	2	12	2	3	1	6	1	1	1	1					1	1	6	2	1	1
3831	2	26	1	157	1	50	2	20.3	2	1	3	1	1	3	10	2	7	1	10	1	1	3	1					1	1		1	1	2
3836	2	73	4	143	1	48	1	23.5	2	3	2	1	1	1	6	1	4	1	10	1	1	3	1					1	1		1	1	2
3842	2	23	1	162	2	48	1	18.3	1	1	2	1	2	2	8	2	9	2	17	2	7	3	1					1	1	1	3	2	5
3845	2	28	1	152	1	48	1	20.8	2	1	2	1	1	5	3	1	6	1	16	2	2	1	1					1	1		1	1	1
3848	2	40	2	160	2	52	2	20.3	2	1	4	1	1	3	3	1	4	1	15	1	1	1	1					1	1		1	1	1
3850	2	56	3	153	1	48	1	20.5	2	2	3	1	1	1	3	1	3	1	17	2	1	1	1					1	1		1	1	1
3851	2	22	1	156	1	43	1	17.7	1	1	1	1	1	2	9	2	8	2	14	1	7	2	1					1	1		1	1	2
3855	2	45	2	152	1	47	1	20.3	2	1	3	1	1	2	3	1	3	1	9	1	1	1	1					1	1		1	1	1
3864	2	32	1	156	1	56	2	23	2	1	3	2	1	1	10	2	10	2	17	2	1	1	1					1	1		1	1	1
3867	2	31	1	168	2	53	2	18.8	2	3	1	1	1	3	11	2	7	1	18	2	3	4	2	2	3	2	5	2	3		1	1	1
3869	2	53	3	160	2	65	3	25.4	3	1	3	2	1	1	7	1	4	1	6	1	1	1	1					1	1		1	1	1
3871	2	59	3	161	2	52	2	20.1	2	3	1	1	1	1	4	1	3	1	10	1	1	1	1					1	1		1	1	1
3873	2	34	1	163	2	50	2	18.8	2	1	1	1	1	3	6	1	8	2	12	1	1	2	3	1	1	2	2	2	2		1	1	2
3875	2	40	2	154	1	54	2	22.8	2	3	3	2	1	1	9	2	6	1	6	1	1	4	1					1	1		1	1	1
3876	2	62	4	161	2	48	1	18.5	2	1	3	2	1	1	9	2	6	1	12	1	6	2	1					1	1		1	1	3
3877	2	46	2	158	1	52	2	20.8	2	3	3	1	1	5	8	2	7	1	24	2	2	1	1					1	1		1	1	2
3879	2	31	1	162	2	47	1	17.9	1	1	1	1	1	1	5	1	8	2	20	2	1	3	1					1	1		1	1	1
3880	2	48	2	194	4	68	3	18.1	1	1	2	1	1	3	8	2	9	2	19	2	7	2	1					1	1		1	1	1
3881	2	46	2	153	1	52	2	22.2	2	3	4	1	1	2	9	2	6	1	18	2	2	2	1					1	1		1	1	2
3882	2	46	2	159	1	42	1	16.6	1	1	1	1	1	2	9	2	5	1	18	2	1	1	1					1	1		1	1	1
3883	2	32	1	155	1	50	2	20.8	2	1	3	1	1	2	7	1	9	2	14	1	5	2	1					1	1	6	3	2	1
3886	2	40	2	158	1	45	1	18	1	3	3	2	1	1	5	1	9	2	18	2	1	4	1					1	1		1	1	1
3887	2	42	2	158	1	57	2	22.8	2	1	3	2	1	1	5	1	9	2	18	2	1	2	1					1	1		1	1	2
3888	2	26	1	152	1	45	1	19.5	2	1	3	1	1	3	3	1	3	1	6	1	1	2	1					1	1		1	1	1
3892	2	28	1	157	1	49	1	19.9	2	3	3	1	1	2	8	2	5	1	10	1	2	1	1					1	1		1	1	1
3893	2	40	2	156	1	48	1	19.7	2	3	4	1	1	2	9	2	8	2	18	2	1	3	1					1	1		1	1	1
3897	2	65	4	155	1	43	1	17.9	1	3	1	2	1	1	6	1	7	1	18	2	1	1	1					1	1		1	1	1
3903	2	60	4	149	1	42	1	18.9	2	2	4	2	1	1	8	2	7	1	12	1	3	1	4	3	4	4	3	2	2	4	3	2	3
3904	2	34	1	165	2	55	2	20.2	2	1	2	1	1	2	10	2	8	2	14	1	2	1	4	3	1	2	20	3	6		1	1	2
3914	2	29	1	161	2	52	2	20.1	2	1	2	1	1	2	6	1	8	2	13	1	1	1	1					1	1		1	1	2
3915	2	51	3	160	2	70	4	27.3	3	1	1	2	1	1	5	1	10	2	18	2	1	3	1					1	1		1	1	2
3920	2	25	1	164	2	48	1	17.8	1	1	1	1	1	2	7	1	9	2	16	2	7	2	1					1	1		1	1	2
3922	2	33	1	165	2	56	2	20.6	2	1	4	1	1	4	6	1	9	2	16	2	7	3	1					1	1	4	3	2	1
3926	2	47	2	160	2	40	1	15.6	1	2	3	2	1	1	6	1	8	2	6	1	1	1	2	1	4	2	10	3	4		1	1	1
3927	2	32	1	160	2	50	2	19.5	2	1	3	1	1	3	10	2	5	1	16	2	7	2	1					1	1	1	2	1	2
3930	2	40	2	153	1	48	1	20.5	2	1	1	2	1	2	3	1	6	1	17	2	1	1	1					1	1		1	1	1
3932	2	43	2	155	1	44	1	18.3	1	1	3	1	1	2	7	1	3	1	22	2	1	1	1					1	1		1	1	1
3935	2	26	1	162	2	54	2	20.6	2	1	1	1	1	3	7	1	5	1	18	2	2	3	1					1	1		1	1	1
3936	2	45	2	165	2	72	4	26.4	3	1	1	1	1	2	8	2	6	1	12	1	1	2	1					1	1		1	1	1
3938	2	35	1	150	1	50	2	22.2	2	1	1	1	3	3	8	2	6	1	18	2	1	3	2	2	1	1	20	3	6		1	1	1
3940	2	53	3	159	1	65	3	25.7	3	1	3	1	1	2	7	1	3	1	9	1	1	2	1					1	1		1	1	1
3944	2	38	1	156	1	46	1	18.9	2	1	1	1	1	2	9	2	7	1	18	2	1	2	1					1	1		1	1	1
3947	2	23	1	154	1	48	1	20.2	2	1	3	1	1	1	8	2	7	1	15	1	1	4	2	2	1	1	4	2	2		1	1	3
3951	2	22	1	160	2	55	2	21.5	2	1	1	1	1	3	8	2	8	2	18	2	2	3	1					1	1		1	1	1
3952	2	35	1	163	2	74	4	27.9	3	1	3	1	1	2	9	2	7	1	19	2	2	2	1					1	1		1	1	4
3956	2	40	2	157	1	50	2	20.3	2	1	1	1	1	3	9	2	5	1	14	1	1	1	1					1	1		1	1	2
3957	2	52	3	160	2	53	2	20.7	2	3	3	1	1	2	3	1	8	2	16	2	2	3	1					1	1		1	1	1
3958	2	34	1	158	1	57	2	22.8	2	1	3	2	1	1	8	2	10	2	16	2	1	1	1					1	1		1	1	2
3962	2	57	3	153	1	43	1	18.4	1	1	3	1	1	3	9	2	11	2	24	2	1	1	1					1	1		1	1	1
3969	2	42	2	169	2	53	2	18.6	2	2	3	1	1	5	6	1	8	2	11	1	3	1	1					1	1		1	1	1
3970	2	41	2	157	1	56	2	22.7	2	1	4	1	1	1	10	2	8	2	18	2	3	1	1					1	1	5	2	1	1
3971	2	66	4	170	3	68	3	23.5	2	1	1	1	1	2	7	1	8	2	16	2	1	3	1					1	1	4	2	1	3
3975	2	27	1	156	1	48	1	19.7	2	1	3	1	1	2	3	1	12	2	20	2	1	3	1					1	1		1	1	2
3980	2	28	1	158	1	55	2	22	2	1	3	1	1	3	7	1	8	2	18	2	1	1	1					1	1		1	1	4
3983	2	27	1	160	2	64	3	25	3	1	3	1	1	2	7	1	7	1	16	2	3	3	1					1	1		1	1	1
3984	2	27	1	154	1	49	1	20.7	2	1	1	1	1	3	4	1	3	1	8	1	1	2	1					1	1		1	1	3
3987	2	49	2	160	2	58	2	22.7	2	1	2	1	1	1	9	2	6	1	18	2	1	2	1					1	1		1	1	4
3992	2	29	1	157	1	43	1	17.4	1	2	2	1	1	1	5	1	12	2	17	2	1	4	2	4	3	1	48	3	8	4	4	2	5
3996	2	25	1	160	2	50	2	19.5	2	1	4	1	1	2	8	2	7	1	16	2	5	3	1					1	1	2	2	1	2
3999	2	29	1	156	1	53	2	21.8	2	1	2	1	1	3	6	1	6	1	10	1	1	4	1					1	1		1	1	3
4003	2	29	1	153	1	40	1	17.1	1	1	2	2	1	1	3	1	12	2	24	2	1	1	1					1	1	1	2	1	1
4006	2	54	3	157	1	60	3	24.3	2	1	3	1	1	2	5	1	12	2	14	1	1	1	1					1	1		1	1	2
4020	2	48	2	150	1	48	1	21.3	2	1	2	1	1	2	7	1	7	1	18	2	1	1	1					1	1		1	1	2
4023	2	49	2	160	2	52	2	20.3	2	1	1	1	1	3	3	1	6	1	16	2	1	1	1					1	1		1	1	1
4031	2	42	2	157	1	51	2	20.7	2	1	3	2	1	1	3	1	4	1	15	1	1	1	1					1	1		1	1	1
4032	2	59	3	169	2	55	2	19.3	2	1	1	1	1	3	6	1	6	1	16	2	1	1	1					1	1		1	1	2
4034	2	50	3	164	2	48	1	17.8	1	2	4	1	1	1	9	2	3	1	10	1	1	1	1					1	1		1	1	1
4039	2	42	2	164	2	58	2	21.6	2	3	4	2	1	1	9	2	5	1	11	1	4	3	1					1	1		1	1	5
4040	2	36	1	153	1	48	1	20.5	2	1	1	1	1	4	7	1	7	1	16	2	2	2	1					1	1		1	1	2
4042	2	46	2	166	2	69	3	25	3	2	3	2	2	1	9	2	5	1	9	1	7	1	1					1	1	3	3	2	1
4044	2	52	3	165	2	50	2	18.4	1	1	3	1	1	4	9	2	5	1	15	1	1	1	1					1	1		1	1	1
4045	2	29	1	154	1	48	1	20.2	2	1	1	1	1	2	7	1	3	1	12	1	1	1	1					1	1		1	1	1
4047	2	42	2	164	2	48	1	17.8	1	1	4	1	1	3	6	1	4	1	6	1	1	1	1					1	1	1	2	1	2
4054	2	67	4	154	1	45	1	19	2	1	3	2	1	1	3	1	3	1	12	1	1	1	1					1	1		1	1	1
4057	2	30	1	170	3	78	4	27	3	1	3	2	2	1	6	1	8	2	12	1	1	3	1					1	1		1	1	1
4062	2	44	2	167	2	60	3	21.5	2	1	4	2	1	1	12	2	7	1	18	2	1	1	1					1	1		1	1	5
4063	2	31	1	162	2	57	2	21.7	2	2	4	2	1	2	3	1	12	2	24	2	1	4	3	1	1	1	20	3	6	4	2	1	1
4065	2	27	1	160	2	50	2	19.5	2	1	2	2	2	4	5	1	7	1	17	2	4	3	1					1	1	4	3	2	3
4069	2	26	1	156	1	50	2	20.5	2	1	3	2	2	1	6	1	8	2	11	1	1	1	1					1	1		1	1	4
4071	2	24	1	160	2	48	1	18.8	2	1	2	1	3	3	4	1	11	2	8	1	1	1	1					1	1		1	1	1
4072	2	38	1	165	2	72	4	26.4	3	1	2	1	1	1	5	1	3	1	12	1	1	1	1					1	1		1	1	1
4076	2	27	1	164	2	53	2	19.7	2	2	2	1	1	1	8	2	6	1	14	1	3	2	1					1	1	5	2	1	2
4077	2	50	3	157	1	55	2	22.3	2	2	2	1	1	4	3	1	5	1	12	1	1	2	1					1	1		1	1	1
4078	2	48	2	162	2	56	2	21.3	2	2	4	1	1	2	3	1	12	2	15	1	1	2	1					1	1		1	1	2
4083	2	29	1	165	2	50	2	18.4	1	1	2	2	1	3	10	2	9	2	24	2	1	3	1					1	1	4	4	2	3
4086	2	25	1	165	2	50	2	18.4	1	1	2	1	3	2	7	1	8	2	13	1	1	2	1					1	1		1	1	3
4087	2	29	1	150	1	45	1	20	2	1	4	1	1	3	6	1	9	2	18	2	1	3	3	1	1	1	15	3	5	3	2	1	2
4089	2	53	3	158	1	65	3	26	3	1	4	1	1	3	6	1	9	2	22	2	3	1	1					1	1		1	1	1
4094	2	41	2	148	1	43	1	19.6	2	2	1	1	1	2	6	1	7	1	24	2	1	1	1					1	1		1	1	1
4100	2	30	1	153	1	45	1	19.2	2	1	3	1	1	1	6	1	6	1	18	2	1	1	1					1	1		1	1	1
4101	2	49	2	175	3	64	3	20.9	2	2	4	1	1	2	6	1	6	1	17	2	1	2	2	1	1	2	10	2	4		1	1	1
4103	2	49	2	164	2	51	2	19	2	1	3	2	1	1	6	1	9	2	18	2	1	1	1					1	1		1	1	1
4104	2	39	1	160	2	50	2	19.5	2	1	3	2	3	1	8	2	9	2	20	2	1	2	1					1	1		1	1	3
4113	2	39	1	157	1	42	1	17	1	1	3	1	1	3	5	1	4	1	22	2	2	4	1					1	1		1	1	1
4116	2	52	3	157	1	42	1	17	1	1	2	2	1	2	7	1	7	1	17	2	1	2	1					1	1		1	1	2
4121	2	38	1	155	1	45	1	18.7	2	1	2	2	2	5	9	2	8	2	15	1	4	2	1					1	1		1	1	2
4122	2	50	3	165	2	65	3	23.9	2	1	1	1	1	3	4	1	5	1	15	1	1	1	1					1	1		1	1	2
4125	2	44	2	160	2	56	2	21.9	2	1	3	2	1	1	10	2	6	1	16	2	2	1	1					1	1	1	2	1	1
4126	2	34	1	155	1	50	2	20.8	2	1	3	2	1	1	3	1	10	2	18	2	1	1	1					1	1		1	1	1
4131	2	56	3	160	2	75	4	29.3	3	1	4	2	3	2	9	2	6	1	18	2	3	4	1					1	1	6	3	2	4
4139	2	37	1	157	1	44	1	17.9	1	1	3	2	1	1	6	1	7	1	17	2	7	3	1					1	1	2	2	1	1
4143	2	49	2	161	2	56	2	21.6	2	1	4	1	1	3	6	1	6	1	21	2	3	1	1					1	1		1	1	1
4151	2	50	3	155	1	54	2	22.5	2	1	4	1	1	1	5	1	6	1	12	1	1	1	1					1	1	5	3	2	2
4155	2	35	1	153	1	55	2	23.5	2	1	2	1	1	2	7	1	3	1	11	1	1	1	1					1	1		1	1	1
4156	2	41	2	152	1	40	1	17.3	1	3	2	2	1	1	6	1	12	2	22	2	1	2	1					1	1		1	1	1
4159	2	45	2	156	1	59	2	24.2	2	1	2	2	1	1	3	1	7	1	17	2	2	3	1					1	1	6	2	1	1
4162	2	53	3	148	1	43	1	19.6	2	1	2	1	1	3	9	2	7	1	13	1	3	2	1					1	1	4	3	2	3
4163	2	36	1	160	2	45	1	17.6	1	1	2	1	1	3	5	1	4	1	13	1	1	2	1					1	1		1	1	2
4166	2	34	1	160	2	58	2	22.7	2	3	3	1	1	3	6	1	9	2	8	1	1	1	1					1	1		1	1	2
4167	2	27	1	161	2	47	1	18.1	1	1	2	1	3	2	8	2	11	2	11	1	5	1	2	1	2	1	20	3	6		1	1	3
4170	2	32	1	162	2	47	1	17.9	1	1	3	2	2	1	7	1	9	2	18	2	4	2	1					1	1	6	3	2	1
4174	2	41	2	158	1	50	2	20	2	1	1	2	1	1	6	1	9	2	18	2	1	1	1					1	1	6	2	1	1
4187	2	27	1	157	1	42	1	17	1	1	3	2	1	1	9	2	7	1	14	1	1	3	1					1	1		1	1	3
4191	2	26	1	155	1	50	2	20.8	2	1	3	2	1	1	8	2	6	1	12	1	1	2	2	2	1	1	4	2	2		1	1	1
4194	2	46	2	148	1	45	1	20.5	2	1	1	2	1	2	6	1	6	1	18	2	1	2	1					1	1		1	1	2
4195	2	24	1	152	1	43	1	18.6	2	1	3	2	3	2	9	2	7	1	12	1	1	3	1					1	1	2	2	1	1
4196	2	37	1	160	2	50	2	19.5	2	3	2	1	1	2	6	1	3	1	17	2	2	1	1					1	1		1	1	3
4197	2	31	1	149	1	45	1	20.3	2	2	1	1	1	4	12	2	6	1	16	2	1	2	1					1	1		1	1	1
4200	2	36	1	155	1	70	4	29.1	3	1	3	2	1	2	8	2	3	1	6	1	1	2	1					1	1		1	1	1
4202	2	54	3	158	1	54	2	21.6	2	1	4	1	1	2	5	1	6	1	6	1	1	1	1					1	1		1	1	3
4204	2	25	1	153	1	39	1	16.7	1	1	3	1	1	3	8	2	6	1	20	2	1	1	1					1	1		1	1	2
4209	2	50	3	158	1	50	2	20	2	3	3	2	1	1	3	1	8	2	13	1	1	1	1					1	1		1	1	1
4210	2	40	2	164	2	49	1	18.2	1	1	3	2	1	3	9	2	6	1	15	1	1	4	1					1	1		1	1	2
4220	2	29	1	152	1	44	1	19	2	3	3	1	1	3	3	1	3	1	12	1	1	4	1					1	1	4	2	1	2
4221	2	36	1	155	1	60	3	25	2	1	4	1	1	3	4	1	7	1	15	1	1	1	1					1	1	1	2	1	1
4225	2	24	1	156	1	55	2	22.6	2	1	2	1	1	5	11	2	6	1	8	1	2	2	1					1	1		1	1	1
4231	2	23	1	153	1	48	1	20.5	2	2	2	1	1	3	4	1	4	1	20	2	2	1	1					1	1		1	1	3
4232	2	52	3	155	1	42	1	17.5	1	1	2	2	1	1	9	2	6	1	18	2	1	2	1					1	1	3	2	1	2
4237	2	41	2	152	1	64	3	27.7	3	1	2	1	1	3	8	2	3	1	18	2	1	1	1					1	1		1	1	3
4243	2	49	2	160	2	44	1	17.2	1	2	3	2	1	1	3	1	3	1	16	2	1	1	1					1	1		1	1	1
4244	2	33	1	163	2	50	2	18.8	2	2	3	1	1	1	9	2	6	1	15	1	1	1	1					1	1		1	1	2
4248	2	54	3	148	1	41	1	18.7	2	3	3	1	3	2	3	1	4	1	16	2	2	3	2	2	3	1	10	3	4		1	1	1
4249	2	34	1	163	2	51	2	19.2	2	1	1	1	1	3	8	2	8	2	15	1	1	4	1					1	1		1	1	1
4251	2	37	1	158	1	48	1	19.2	2	1	4	1	1	1	7	1	8	2	21	2	1	3	1					1	1	3	2	1	2
4257	2	40	2	156	1	40	1	16.4	1	1	1	1	1	2	8	2	3	1	6	1	1	4	1					1	1		1	1	1
4261	2	47	2	149	1	51	2	23	2	1	1	1	1	3	9	2	6	1	16	2	1	1	1					1	1		1	1	1
4263	2	63	4	160	2	65	3	25.4	3	1	4	2	1	1	7	1	6	1	14	1	1	1	1					1	1		1	1	1
4266	2	54	3	157	1	47	1	19.1	2	1	1	1	1	3	8	2	7	1	6	1	1	1	1					1	1		1	1	2
4271	2	60	4	158	1	48	1	19.2	2	1	1	2	1	2	11	2	8	2	16	2	1	2	1					1	1		1	1	1
4272	2	35	1	156	1	67	3	27.5	3	1	1	1	1	2	10	2	12	2	24	2	1	1	1					1	1	6	2	1	2
4273	2	39	1	160	2	58	2	22.7	2	3	1	1	1	2	7	1	7	1	18	2	1	2	1					1	1		1	1	1
4275	2	61	4	156	1	52	2	21.4	2	1	3	1	1	1	5	1	12	2	24	2	1	1	1					1	1	3	2	1	1
4277	2	54	3	162	2	80	5	30.5	3	1	1	2	1	1	9	2	9	2	19	2	3	4	4	1	3	1	15	2	5		1	1	2
4278	2	23	1	156	1	50	2	20.5	2	1	3	2	2	1	4	1	10	2	10	1	1	1	1					1	1		1	1	2
4281	2	34	1	156	1	43	1	17.7	1	1	1	1	1	2	10	2	6	1	14	1	4	2	1					1	1	1	2	1	2
4282	2	29	1	163	2	51	2	19.2	2	1	3	1	1	2	11	2	8	2	22	2	1	4	1					1	1		1	1	1
4283	2	53	3	165	2	63	3	23.1	2	1	4	2	1	2	7	1	8	2	17	2	1	4	1					1	1		1	1	1
4285	2	53	3	158	1	39	1	15.6	1	1	4	1	1	1	3	1	10	2	19	2	2	1	1					1	1	4	2	1	1
4287	2	31	1	164	2	47	1	17.5	1	3	3	2	1	1	7	1	11	2	13	1	7	3	1					1	1		1	1	3
4291	2	23	1	165	2	106	5	38.9	3	2	4	2	1	1	3	1	4	1	6	1	2	1	1					1	1	5	2	1	1
4292	2	48	2	157	1	44	1	17.9	1	1	4	1	1	4	3	1	8	2	23	2	1	1	1					1	1		1	1	5
4294	2	28	1	160	2	52	2	20.3	2	1	2	1	1	3	10	2	5	1	21	2	2	1	1					1	1	2	4	2	1
4295	2	24	1	154	1	47	1	19.8	2	1	3	2	1	1	8	2	9	2	12	1	2	2	1					1	1		1	1	1
4305	2	24	1	163	2	48	1	18.1	1	1	2	2	1	2	9	2	3	1	24	2	2	1	3	1	1	5	10	2	4		1	1	4
4310	2	52	3	149	1	58	2	26.1	3	1	2	2	2	1	6	1	9	2	20	2	1	2	1					1	1		1	1	1
4321	2	40	2	162	2	49	1	18.7	2	1	1	1	1	3	8	2	6	1	12	1	1	2	1					1	1		1	1	1
4322	2	37	1	155	1	48	1	20	2	1	1	1	1	4	6	1	9	2	18	2	1	2	1					1	1		1	1	5
4334	2	42	2	165	2	59	2	21.7	2	1	1	2	1	2	3	1	12	2	23	2	1	4	2	2	1	1	3	2	2	1	2	1	1
4336	2	49	2	163	2	53	2	19.9	2	1	1	1	1	1	6	1	9	2	24	2	1	2	1					1	1		1	1	3
4339	2	37	1	163	2	55	2	20.7	2	3	1	2	1	2	8	2	9	2	13	1	1	3	1					1	1		1	1	2
4341	2	34	1	165	2	57	2	20.9	2	1	3	2	1	1	9	2	7	1	8	1	2	4	2	2	1	2	25	3	7		1	1	2
4343	2	49	2	160	2	43	1	16.8	1	1	1	1	1	2	5	1	5	1	22	2	1	1	1					1	1		1	1	1
4344	2	45	2	155	1	52	2	21.6	2	1	3	2	1	1	5	1	8	2	13	1	1	1	1					1	1		1	1	2
4346	2	55	3	164	2	49	1	18.2	1	1	1	2	1	1	8	2	8	2	15	1	1	2	1					1	1		1	1	1
4347	2	64	4	155	1	50	2	20.8	2	1	3	1	1	2	4	1	5	1	24	2	1	1	1					1	1		1	1	2
4351	2	47	2	158	1	50	2	20	2	1	3	1	1	3	6	1	6	1	15	1	1	2	1					1	1		1	1	2
4353	2	59	3	156	1	45	1	18.5	1	1	1	1	1	1	7	1	6	1	15	1	1	2	1					1	1		1	1	3
4361	2	63	4	155	1	56	2	23.3	2	2	3	1	1	4	6	1	6	1	12	1	3	2	3	2	1	3	20	3	6	6	2	1	2
4362	2	61	4	160	2	45	1	17.6	1	1	1	2	1	1	5	1	8	2	12	1	1	1	1					1	1		1	1	1
4367	2	25	1	151	1	43	1	18.9	2	1	3	1	1	2	12	2	7	1	13	1	2	4	1					1	1	4	4	2	1
4368	2	61	4	152	1	52	2	22.5	2	1	3	2	1	5	12	2	4	1	12	1	2	1	1					1	1		1	1	3
4369	2	21	1	150	1	100	5	44.4	3	1	1	1	1	2	6	1	9	2	18	2	1	3	1					1	1		1	1	3
4373	2	27	1	156	1	47	1	19.3	2	1	3	2	2	2	7	1	9	2	15	1	1	1	1					1	1	1	4	2	1
4375	2	21	1	170	3	60	3	20.8	2	1	2	1	2	3	5	1	9	2	16	2	3	3	1					1	1	6	3	2	3
4376	2	31	1	154	1	48	1	20.2	2	1	2	1	1	3	3	1	5	1	12	1	1	1	3	1	1	2	5	2	3		1	1	3
4383	2	38	1	159	1	73	4	28.9	3	3	2	1	1	5	9	2	8	2	18	2	1	1	1					1	1		1	1	4
4390	2	68	4	160	2	61	3	23.8	2	1	4	2	1	1	3	1	12	2	24	2	1	1	1					1	1		1	1	1
4397	2	62	4	158	1	50	2	20	2	1	4	1	1	2	3	1	3	1	14	1	1	1	1					1	1		1	1	1
4398	2	31	1	154	1	42	1	17.7	1	1	4	1	1	2	6	1	8	2	18	2	7	2	1					1	1		1	1	1
4401	2	28	1	161	2	60	3	23.1	2	1	3	2	1	1	8	2	7	1	18	2	1	3	1					1	1		1	1	3
4403	2	29	1	168	2	58	2	20.5	2	1	4	1	1	3	9	2	6	1	13	1	1	4	1					1	1		1	1	2
4406	2	30	1	165	2	73	4	26.8	3	3	2	1	3	5	9	2	5	1	18	2	1	1	3	5	4	3	7	2	3	3	2	1	2
4408	2	26	1	155	1	40	1	16.6	1	1	1	1	1	2	5	1	7	1	14	1	2	2	1					1	1		1	1	2
4409	2	36	1	163	2	58	2	21.8	2	1	3	1	3	2	3	1	6	1	18	2	1	2	2	2	1	1	5	2	3	6	2	1	1
4411	2	44	2	148	1	41	1	18.7	2	1	1	2	1	2	9	2	6	1	18	2	1	3	2	2	1	1	5	2	3		1	1	2
4412	2	39	1	160	2	50	2	19.5	2	2	1	1	1	3	10	2	6	1	16	2	2	4	2	3	3	3	10	2	4	4	3	2	1
4413	2	43	2	159	1	53	2	21	2	1	1	1	1	3	12	2	3	1	16	2	1	1	1					1	1		1	1	2
4416	2	26	1	158	1	45	1	18	1	1	3	2	1	2	6	1	6	1	17	2	1	1	1					1	1	5	2	1	3
4417	2	45	2	148	1	39	1	17.8	1	3	4	1	1	1	3	1	3	1	15	1	1	1	1					1	1		1	1	1
4420	2	32	1	154	1	52	2	21.9	2	1	3	1	1	4	10	2	12	2	12	1	7	1	1					1	1		1	1	3
4422	2	38	1	171	3	51	2	17.4	1	1	3	1	1	5	12	2	3	1	13	1	1	1	1					1	1	5	2	1	5
4429	2	53	3	163	2	55	2	20.7	2	1	3	2	1	1	5	1	8	2	15	1	1	2	1					1	1	4	2	1	1
4430	2	43	2	160	2	52	2	20.3	2	1	3	2	1	1	6	1	7	1	10	1	2	1	1					1	1		1	1	2
4432	2	50	3	157	1	49	1	19.9	2	1	3	2	1	1	7	1	8	2	12	1	1	1	1					1	1		1	1	1
4434	2	23	1	158	1	50	2	20	2	1	3	1	1	3	9	2	6	1	12	1	1	1	1					1	1		1	1	1
4437	2	35	1	151	1	41	1	18	1	1	1	1	1	3	4	1	11	2	18	2	1	1	1					1	1	4	2	1	2
4440	2	51	3	161	2	52	2	20.1	2	1	1	2	1	1	3	1	3	1	13	1	2	1	1					1	1	2	2	1	1
4441	2	26	1	162	2	54	2	20.6	2	1	1	1	3	3	6	1	8	2	20	2	1	3	1					1	1		1	1	2
4444	2	34	1	156	1	45	1	18.5	1	1	3	1	1	2	8	2	6	1	18	2	1	1	1					1	1	4	4	2	1
4446	2	26	1	161	2	60	3	23.1	2	1	3	1	1	3	11	2	6	1	10	1	3	2	1					1	1	2	3	2	1
4448	2	31	1	155	1	46	1	19.1	2	1	4	1	1	2	6	1	4	1	14	1	1	1	1					1	1		1	1	2
4450	2	53	3	160	2	45	1	17.6	1	1	3	1	1	2	12	2	5	1	10	1	1	1	1					1	1	6	2	1	1
4455	2	44	2	155	1	52	2	21.6	2	2	4	1	1	5	5	1	9	2	21	2	2	1	4	4	4	2	10	2	4		1	1	4
4459	2	40	2	150	1	37	1	16.4	1	1	2	2	1	3	6	1	8	2	22	2	1	1	1					1	1		1	1	3
4462	2	34	1	154	1	55	2	23.2	2	1	2	1	1	2	3	1	6	1	21	2	2	2	1					1	1		1	1	1
4463	2	27	1	155	1	50	2	20.8	2	1	2	1	1	3	9	2	8	2	14	1	2	1	1					1	1		1	1	4
4466	2	51	3	156	1	56	2	23	2	1	2	1	1	3	9	2	5	1	21	2	2	3	1					1	1		1	1	4
4468	2	42	2	158	1	70	4	28	3	2	2	2	2	2	9	2	9	2	19	2	3	1	4	4	3	2	20	3	6	4	2	1	1
4475	2	54	3	158	1	44	1	17.6	1	1	4	1	1	2	3	1	3	1	12	1	1	1	1					1	1		1	1	1
4476	2	42	2	157	1	48	1	19.5	2	1	4	1	1	2	4	1	6	1	12	1	1	1	1					1	1		1	1	1
4478	2	25	1	157	1	45	1	18.3	1	1	3	1	1	2	5	1	6	1	18	2	1	2	1					1	1		1	1	1
4479	2	39	1	151	1	39	1	17.1	1	1	1	1	1	2	3	1	10	2	18	2	1	4	1					1	1		1	1	1
4480	2	30	1	162	2	60	3	22.9	2	1	4	2	1	1	3	1	6	1	6	1	1	1	1					1	1		1	1	2
4482	2	50	3	153	1	41	1	17.5	1	1	3	1	1	2	7	1	5	1	18	2	1	2	1					1	1		1	1	1
4483	2	36	1	163	2	56	2	21.1	2	1	3	2	1	3	9	2	10	2	20	2	1	2	1					1	1	5	2	1	2
4484	2	44	2	157	1	51	2	20.7	2	1	3	2	1	1	5	1	6	1	12	1	1	1	1					1	1		1	1	2
4494	2	44	2	153	1	47	1	20.1	2	2	3	1	1	3	9	2	6	1	17	2	1	3	1					1	1		1	1	1
4496	2	29	1	159	1	54	2	21.4	2	1	1	1	1	3	3	1	12	2	8	1	1	1	1					1	1		1	1	1
4497	2	25	1	164	2	60	3	22.3	2	1	3	2	1	5	5	1	9	2	19	2	4	3	2	1	1	2	10	2	4	6	3	2	2
4501	2	47	2	158	1	45	1	18	1	1	1	2	1	1	4	1	4	1	16	2	1	2	1					1	1	2	2	1	1
4504	2	42	2	160	2	50	2	19.5	2	1	1	1	1	1	3	1	12	2	24	2	3	2	1					1	1		1	1	3
4505	2	44	2	157	1	45	1	18.3	1	1	4	1	1	3	8	2	5	1	7	1	1	1	1					1	1		1	1	1
4508	2	50	3	160	2	60	3	23.4	2	1	3	2	1	2	12	2	12	2	23	2	1	2	2	1	1	1	5	2	3		1	1	1
4514	2	44	2	155	1	50	2	20.8	2	1	3	2	1	1	8	2	9	2	15	1	1	1	1					1	1		1	1	4
4520	2	52	3	158	1	56	2	22.4	2	3	3	2	1	3	8	2	9	2	16	2	5	3	1					1	1	6	3	2	1
4526	2	44	2	165	2	53	2	19.5	2	1	4	1	1	4	5	1	6	1	9	1	2	2	1					1	1		1	1	2
4527	2	39	1	155	1	55	2	22.9	2	1	4	1	1	1	9	2	7	1	12	1	1	2	1					1	1	6	2	1	2
4529	2	46	2	157	1	70	4	28.4	3	2	4	1	1	2	8	2	6	1	12	1	1	1	1					1	1		1	1	2
4534	2	28	1	168	2	56	2	19.8	2	1	3	2	1	1	7	1	6	1	18	2	1	3	1					1	1	1	2	1	1
4537	2	32	1	167	2	47	1	16.9	1	1	2	1	1	1	6	1	5	1	24	2	1	1	1					1	1	6	3	2	5
4540	2	68	4	160	2	51	2	19.9	2	3	3	1	1	2	3	1	4	1	6	1	1	1	1					1	1		1	1	1
4545	2	68	4	159	1	40	1	15.8	1	1	3	2	1	1	5	1	6	1	12	1	2	1	1					1	1		1	1	3
4548	2	39	1	159	1	41	1	16.2	1	1	2	1	1	3	8	2	8	2	21	2	1	1	1					1	1		1	1	2
4550	2	27	1	163	2	47	1	17.7	1	1	2	1	1	3	3	1	8	2	17	2	2	1	1					1	1		1	1	1
4551	2	23	1	162	2	48	1	18.3	1	1	2	1	3	2	9	2	9	2	7	1	2	3	1					1	1	5	3	2	2
4557	2	41	2	159	1	52	2	20.6	2	2	2	1	1	3	11	2	5	1	10	1	2	2	1					1	1	1	2	1	5
4558	2	33	1	163	2	64	3	24.1	2	3	4	1	1	2	3	1	6	1	18	2	1	1	1					1	1		1	1	2
4560	2	42	2	160	2	53	2	20.7	2	1	3	1	1	2	7	1	8	2	12	1	1	2	1					1	1	3	3	2	3
4566	2	27	1	155	1	54	2	22.5	2	1	1	1	1	2	6	1	6	1	13	1	2	2	1					1	1	3	3	2	3
4567	2	49	2	159	1	50	2	19.8	2	1	1	1	1	3	6	1	7	1	18	2	7	2	1					1	1	4	3	2	2
4568	2	42	2	157	1	49	1	19.9	2	1	3	1	1	2	10	2	12	2	18	2	1	4	1					1	1		1	1	1
4570	2	33	1	160	2	62	3	24.2	2	1	3	2	1	1	10	2	6	1	10	1	4	1	4	2	1	3	10	2	4		1	1	1
4575	2	50	3	166	2	57	2	20.7	2	1	1	1	1	3	6	1	3	1	8	1	1	1	1					1	1		1	1	1
4583	2	26	1	165	2	57	2	20.9	2	3	3	1	1	5	10	2	5	1	16	2	5	3	2	5	5	2	50	3	8	1	3	2	2
4584	2	50	3	160	2	48	1	18.8	2	1	1	2	1	1	7	1	6	1	10	1	1	2	1					1	1		1	1	5
4585	2	41	2	153	1	53	2	22.6	2	1	1	2	1	2	7	1	7	1	18	2	1	1	1					1	1		1	1	1
4586	2	26	1	163	2	53	2	19.9	2	1	1	1	1	2	8	2	8	2	15	1	2	1	1					1	1		1	1	1
4587	2	36	1	168	2	55	2	19.5	2	1	4	1	1	1	3	1	8	2	19	2	1	1	2	2	1	2	5	2	3		1	1	1
4596	2	32	1	159	1	42	1	16.6	1	1	3	2	3	1	3	1	5	1	14	1	1	1	1					1	1	1	2	1	1
4598	2	31	1	159	1	43	1	17	1	1	4	1	1	2	7	1	6	1	18	2	1	3	3	2	1	1	10	2	4		1	1	2
4600	2	59	3	157	1	60	3	24.3	2	1	1	1	1	1	8	2	6	1	18	2	1	2	1					1	1		1	1	2
4601	2	55	3	157	1	62	3	25.2	3	1	1	1	1	2	11	2	12	2	24	2	2	3	1					1	1	6	3	2	1
4602	2	45	2	157	1	53	2	21.5	2	1	3	1	1	4	8	2	6	1	16	2	1	1	1					1	1	4	2	1	1
4617	2	67	4	150	1	48	1	21.3	2	1	3	1	1	3	7	1	4	1	23	2	2	1	1					1	1		1	1	1
4622	2	64	4	157	1	46	1	18.7	2	1	2	1	1	2	9	2	6	1	6	1	1	1	1					1	1		1	1	1
4625	2	38	1	156	1	98	5	40.3	3	2	2	1	1	2	8	2	9	2	20	2	1	1	1					1	1		1	1	2
4627	2	23	1	159	1	52	2	20.6	2	1	1	1	1	2	5	1	7	1	19	2	1	1	1					1	1		1	1	1
4628	2	44	2	156	1	50	2	20.5	2	1	1	2	1	1	6	1	8	2	16	2	2	3	4	3	4	2	8	2	3		1	1	1
4629	2	37	1	159	1	65	3	25.7	3	1	1	1	1	2	9	2	9	2	20	2	2	2	1					1	1		1	1	2
4630	2	25	1	161	2	58	2	22.4	2	1	3	1	1	2	3	1	6	1	18	2	7	3	1					1	1	4	3	2	1
4631	2	47	2	163	2	47	1	17.7	1	1	2	2	1	1	3	1	4	1	14	1	1	1	1					1	1	2	3	2	2
4633	2	48	2	153	1	48	1	20.5	2	2	1	2	2	1	7	1	9	2	18	2	4	2	1					1	1		1	1	1
4638	2	25	1	165	2	59	2	21.7	2	1	3	2	1	1	5	1	6	1	15	1	1	1	3	1	3	2	10	2	4		1	1	5
4640	2	56	3	160	2	55	2	21.5	2	1	3	1	1	2	9	2	9	2	16	2	2	1	1					1	1		1	1	4
4642	2	40	2	166	2	58	2	21	2	3	3	1	1	5	8	2	3	1	6	1	1	1	2	2	1	2	8	2	3		1	1	4
4647	2	45	2	150	1	40	1	17.8	1	1	1	1	1	2	6	1	3	1	6	1	1	2	1					1	1		1	1	3
4654	2	24	1	158	1	50	2	20	2	1	1	1	1	2	7	1	7	1	14	1	1	1	1					1	1		1	1	2
4655	2	36	1	160	2	50	2	19.5	2	1	3	2	1	3	8	2	7	1	13	1	1	4	2	3	5	2	30	3	8	6	4	2	3
4656	2	25	1	156	1	46	1	18.9	2	1	3	1	1	2	4	1	6	1	18	2	2	4	2	1	1	1	3	2	2		1	1	1
4658	2	40	2	160	2	50	2	19.5	2	3	1	1	1	1	3	1	12	2	24	2	1	1	1					1	1		1	1	3
4660	2	24	1	166	2	59	2	21.4	2	1	3	1	1	2	9	2	7	1	12	1	1	1	1					1	1	1	2	1	1
4661	2	44	2	151	1	42	1	18.4	1	1	1	1	1	3	8	2	6	1	12	1	1	1	1					1	1		1	1	1
4662	2	28	1	165	2	58	2	21.3	2	1	2	2	1	3	5	1	6	1	18	2	1	3	1					1	1		1	1	1
4669	2	54	3	159	1	48	1	19	2	1	4	1	1	4	3	1	6	1	18	2	1	3	1					1	1	6	2	1	1
4671	2	28	1	155	1	49	1	20.4	2	1	1	1	1	3	10	2	9	2	20	2	2	2	1					1	1		1	1	2
4672	2	34	1	155	1	52	2	21.6	2	1	3	1	1	2	3	1	6	1	15	1	1	2	1					1	1		1	1	1
4677	2	43	2	154	1	48	1	20.2	2	3	3	1	1	2	6	1	9	2	18	2	1	1	1					1	1	3	4	2	1
4682	2	38	1	151	1	45	1	19.7	2	1	4	1	1	2	9	2	7	1	22	2	2	2	1					1	1		1	1	2
4690	2	64	4	146	1	38	1	17.8	1	1	1	1	1	2	5	1	6	1	10	1	1	1	1					1	1		1	1	1
4691	2	40	2	160	2	45	1	17.6	1	2	2	1	1	3	8	2	6	1	14	1	2	2	2	3	4	4	30	3	8		1	1	2
4692	2	41	2	170	3	80	5	27.7	3	3	2	1	1	2	7	1	6	1	18	2	1	2	1					1	1	1	3	2	1
4694	2	26	1	167	2	64	3	22.9	2	1	4	1	1	2	3	1	6	1	21	2	1	3	1					1	1		1	1	1
4697	2	27	1	152	1	65	3	28.1	3	1	2	1	1	2	9	2	6	1	12	1	1	1	1					1	1	1	2	1	1
4701	2	27	1	160	2	50	2	19.5	2	1	2	1	1	3	8	2	7	1	18	2	1	1	1					1	1		1	1	2
4702	2	29	1	164	2	78	4	29	3	1	2	1	1	2	9	2	8	2	18	2	2	3	1					1	1		1	1	1
4703	2	37	1	161	2	60	3	23.1	2	1	2	1	3	1	6	1	9	2	16	2	1	4	1					1	1	1	2	1	1
4704	2	45	2	158	1	50	2	20	2	1	4	2	1	1	3	1	9	2	12	1	1	2	1					1	1		1	1	1
4706	2	54	3	160	2	40	1	15.6	1	1	3	1	1	3	3	1	5	1	12	1	1	1	1					1	1		1	1	2
4707	2	32	1	166	2	52	2	18.9	2	3	3	1	1	3	6	1	6	1	11	1	1	1	1					1	1		1	1	2
4716	2	41	2	163	2	45	1	16.9	1	1	3	1	1	1	6	1	7	1	22	2	1	2	1					1	1		1	1	1
4717	2	47	2	147	1	45	1	20.8	2	3	3	1	1	2	10	2	10	2	15	1	2	3	1					1	1		1	1	1
4732	2	45	2	154	1	41	1	17.3	1	1	3	1	1	2	9	2	8	2	19	2	1	1	1					1	1		1	1	2
4740	2	46	2	161	2	56	2	21.6	2	1	3	1	1	3	12	2	12	2	18	2	1	1	1					1	1	6	2	1	5
4744	2	23	1	160	2	50	2	19.5	2	3	3	1	1	2	3	1	8	2	18	2	1	2	1					1	1		1	1	3
4745	2	52	3	157	1	57	2	23.1	2	1	1	1	1	3	8	2	6	1	15	1	1	1	1					1	1		1	1	1
4746	2	28	1	155	1	55	2	22.9	2	1	3	1	1	2	11	2	5	1	12	1	4	3	1					1	1	2	3	2	3
4750	2	49	2	158	1	56	2	22.4	2	1	4	2	1	3	7	1	3	1	18	2	1	3	1					1	1		1	1	1
4751	2	29	1	158	1	48	1	19.2	2	1	3	1	2	3	9	2	7	1	11	1	4	3	1					1	1	4	3	2	2
4752	2	36	1	155	1	45	1	18.7	2	2	4	1	1	1	6	1	3	1	16	2	2	4	1					1	1	3	4	2	2
4757	2	26	1	156	1	45	1	18.5	1	1	3	1	1	5	6	1	10	2	12	1	1	1	1					1	1		1	1	2
4761	2	33	1	153	1	44	1	18.8	2	2	2	2	1	1	9	2	6	1	12	1	1	2	1					1	1		1	1	5
4763	2	31	1	158	1	47	1	18.8	2	1	2	1	1	3	11	2	4	1	18	2	3	1	1					1	1	2	3	2	1
4767	2	48	2	154	1	44	1	18.6	2	1	4	1	1	5	8	2	7	1	13	1	3	3	2	4	2	1	10	2	4	5	3	2	2
4768	2	33	1	169	2	57	2	20	2	3	4	1	1	3	6	1	9	2	12	1	6	3	1					1	1	1	2	1	1
4770	2	52	3	153	1	47	1	20.1	2	3	2	2	1	1	5	1	3	1	18	2	1	2	1					1	1		1	1	1
4772	2	45	2	160	2	48	1	18.8	2	1	4	1	1	2	7	1	6	1	12	1	1	1	1					1	1	5	2	1	2
4773	2	40	2	165	2	59	2	21.7	2	3	4	1	1	2	5	1	7	1	21	2	1	3	1					1	1		1	1	1
4777	2	47	2	162	2	55	2	21	2	1	1	2	1	1	6	1	7	1	18	2	2	1	1					1	1		1	1	2
4785	2	62	4	160	2	49	1	19.1	2	3	3	2	2	1	4	1	7	1	20	2	4	2	1					1	1		1	1	5
4787	2	52	3	155	1	46	1	19.1	2	1	3	1	1	2	3	1	7	1	18	2	1	1	1					1	1		1	1	2
4788	2	41	2	158	1	53	2	21.2	2	1	1	2	1	1	9	2	8	2	10	1	1	1	1					1	1		1	1	1
4790	2	47	2	147	1	42	1	19.4	2	1	2	2	1	1	6	1	4	1	24	2	1	1	1					1	1		1	1	1
4793	2	43	2	165	2	50	2	18.4	1	1	3	2	1	1	12	2	10	2	16	2	1	1	1					1	1		1	1	2
4794	2	39	1	165	2	58	2	21.3	2	1	1	1	1	4	7	1	8	2	15	1	1	2	1					1	1		1	1	1
4797	2	36	1	162	2	48	1	18.3	1	2	3	1	3	3	7	1	6	1	8	1	1	2	1					1	1		1	1	1
4809	2	26	1	161	2	48	1	18.5	2	1	3	1	1	1	4	1	4	1	6	1	1	4	1					1	1	1	2	1	2
4810	2	48	2	163	2	83	5	31.2	3	1	4	1	1	2	9	2	6	1	12	1	2	1	1					1	1	6	3	2	1
4812	2	42	2	158	1	48	1	19.2	2	3	3	1	1	2	11	2	7	1	19	2	7	3	1					1	1	3	2	1	1
4821	2	56	3	154	1	50	2	21.1	2	1	3	2	1	2	3	1	4	1	15	1	1	1	1					1	1		1	1	1
4825	2	39	1	159	1	43	1	17	1	1	3	1	1	3	9	2	6	1	8	1	1	1	1					1	1		1	1	4
4830	2	26	1	160	2	55	2	21.5	2	1	3	1	1	2	7	1	7	1	18	2	1	3	4	2	1	1	40	3	8	3	3	2	1
4832	2	49	2	164	2	53	2	19.7	2	1	4	1	1	2	5	1	6	1	21	2	5	1	1					1	1	6	2	1	1
4833	2	56	3	153	1	46	1	19.7	2	1	4	1	1	4	9	2	10	2	19	2	2	1	1					1	1		1	1	1
4835	2	29	1	169	2	55	2	19.3	2	3	3	1	3	3	5	1	7	1	17	2	2	1	1					1	1		1	1	3
4836	2	51	3	156	1	59	2	24.2	2	1	4	1	1	2	3	1	12	2	21	2	1	2	1					1	1		1	1	3
4840	2	26	1	152	1	41	1	17.7	1	1	3	1	1	2	7	1	6	1	18	2	2	2	1					1	1	2	2	1	1
4842	2	23	1	152	1	42	1	18.2	1	3	3	2	1	1	6	1	6	1	12	1	1	1	2	1	1	1	5	2	3		1	1	2
4853	2	44	2	166	2	67	3	24.3	2	1	2	1	1	2	3	1	7	1	18	2	1	1	1					1	1	5	2	1	4
4854	2	49	2	164	2	50	2	18.6	2	1	2	1	1	3	6	1	9	2	18	2	1	2	1					1	1		1	1	1
4859	2	38	1	163	2	53	2	19.9	2	1	4	1	1	2	6	1	10	2	21	2	3	3	1					1	1	4	4	2	2
4862	2	42	2	163	2	45	1	16.9	1	1	1	2	1	1	8	2	9	2	18	2	1	4	1					1	1	6	2	1	4
4866	2	29	1	161	2	44	1	17	1	1	3	1	1	2	3	1	7	1	19	2	1	1	4	1	1	1	20	3	6	2	2	1	1
4868	2	43	2	158	1	40	1	16	1	2	3	2	3	1	8	2	6	1	14	1	1	2	1					1	1		1	1	1
4875	2	51	3	148	1	48	1	21.9	2	2	3	1	1	4	12	2	9	2	18	2	1	3	1					1	1	1	2	1	1
4877	2	49	2	156	1	47	1	19.3	2	1	1	1	1	2	7	1	9	2	18	2	1	1	1					1	1		1	1	1
4880	2	43	2	159	1	47	1	18.6	2	1	4	2	1	1	3	1	6	1	16	2	1	1	1					1	1		1	1	1
4881	2	37	1	157	1	50	2	20.3	2	3	3	2	1	2	5	1	8	2	22	2	1	1	2	1	1	2	17	3	5		1	1	2
4887	2	53	3	155	1	54	2	22.5	2	3	1	1	1	2	8	2	6	1	18	2	2	1	1					1	1	2	2	1	3
4891	2	56	3	153	1	38	1	16.2	1	3	3	1	1	3	9	2	8	2	20	2	1	2	1					1	1		1	1	4
4892	2	48	2	153	1	80	5	34.2	3	3	3	1	1	3	3	1	11	2	19	2	1	3	1					1	1	4	4	2	2
4896	2	40	2	151	1	50	2	21.9	2	1	3	2	1	1	3	1	12	2	21	2	1	4	1					1	1	1	3	2	3
4899	2	50	3	155	1	80	5	33.3	3	2	1	2	1	3	9	2	8	2	24	2	1	2	1					1	1	5	2	1	2
4900	2	38	1	165	2	56	2	20.6	2	3	3	2	1	2	9	2	6	1	16	2	7	2	2	2	1	1	4	2	2	3	4	2	4
4904	2	34	1	155	1	43	1	17.9	1	1	1	1	1	3	10	2	9	2	12	1	2	4	1					1	1	1	3	2	4
4905	2	32	1	162	2	41	1	15.6	1	1	1	1	1	3	12	2	9	2	18	2	7	2	1					1	1		1	1	1
4906	2	59	3	152	1	58	2	25.1	3	1	3	2	1	2	9	2	6	1	12	1	1	3	2	2	2	2	10	2	4		1	1	1
4909	2	45	2	159	1	54	2	21.4	2	1	1	1	1	2	3	1	6	1	23	2	1	2	1					1	1	6	2	1	1
4913	2	46	2	160	2	54	2	21.1	2	1	1	1	1	3	5	1	12	2	19	2	1	2	2	1	1	1	4	2	2		1	1	1
4916	2	41	2	160	2	50	2	19.5	2	1	3	2	1	1	3	1	3	1	6	1	1	1	1					1	1		1	1	2
4917	2	59	3	164	2	58	2	21.6	2	1	3	1	1	2	12	2	9	2	18	2	1	1	1					1	1		1	1	1
4918	2	34	1	162	2	75	4	28.6	3	2	3	1	1	2	10	2	5	1	11	1	2	1	1					1	1		1	1	1
4919	2	53	3	150	1	41	1	18.2	1	1	3	2	1	1	8	2	7	1	10	1	1	2	1					1	1		1	1	5
4921	2	56	3	162	2	55	2	21	2	2	3	1	3	2	11	2	9	2	12	1	1	2	1					1	1	4	3	2	4
4924	2	30	1	156	1	77	4	31.6	3	1	3	2	1	2	5	1	4	1	8	1	1	1	1					1	1		1	1	2
4925	2	52	3	161	2	60	3	23.1	2	3	1	1	1	3	9	2	4	1	10	1	1	1	1					1	1		1	1	4
4927	2	26	1	161	2	55	2	21.2	2	1	1	1	1	3	9	2	9	2	18	2	1	3	1					1	1		1	1	2
4936	2	28	1	152	1	46	1	19.9	2	1	3	2	1	1	5	1	7	1	16	2	2	1	1					1	1		1	1	1
4938	2	28	1	154	1	42	1	17.7	1	1	1	1	1	3	7	1	7	1	12	1	1	2	1					1	1		1	1	1
4941	2	47	2	158	1	80	5	32	3	1	2	2	1	2	6	1	5	1	12	1	1	1	1					1	1		1	1	3
4942	2	30	1	150	1	43	1	19.1	2	1	2	1	1	3	9	2	4	1	6	1	1	2	1					1	1		1	1	2
4945	2	50	3	165	2	54	2	19.8	2	1	2	1	3	1	9	2	7	1	15	1	7	2	1					1	1	2	2	1	3
4946	2	61	4	168	2	41	1	14.5	1	2	4	1	1	3	6	1	4	1	21	2	2	2	1					1	1		1	1	1
4949	2	31	1	155	1	55	2	22.9	2	1	2	1	1	3	9	2	10	2	20	2	1	2	1					1	1		1	1	4
4951	2	51	3	169	2	56	2	19.6	2	3	2	1	1	2	6	1	6	1	15	1	1	2	1					1	1		1	1	3
4957	2	40	2	168	2	53	2	18.8	2	1	2	2	1	1	7	1	9	2	18	2	1	3	1					1	1		1	1	1
4958	2	29	1	160	2	48	1	18.8	2	1	2	1	1	2	7	1	5	1	12	1	1	2	1					1	1		1	1	4
4960	2	25	1	159	1	46	1	18.2	1	1	4	2	1	3	3	1	3	1	15	1	1	1	1					1	1		1	1	1
4963	2	43	2	155	1	47	1	19.6	2	2	3	1	1	1	10	2	6	1	16	2	1	2	1					1	1		1	1	2
4965	2	32	1	153	1	39	1	16.7	1	1	3	2	2	1	8	2	6	1	10	1	2	1	1					1	1		1	1	1
4970	2	50	3	150	1	48	1	21.3	2	1	3	1	1	3	3	1	12	2	24	2	1	4	1					1	1	5	4	2	4
4971	2	24	1	163	2	47	1	17.7	1	3	3	1	3	5	3	1	12	2	24	2	1	4	1					1	1	1	2	1	1
4972	2	52	3	156	1	48	1	19.7	2	1	4	1	1	2	9	2	6	1	12	1	1	2	1					1	1		1	1	1
4973	2	54	3	150	1	47	1	20.9	2	3	1	2	1	3	6	1	8	2	15	1	1	2	1					1	1	1	2	1	1
4977	2	48	2	159	1	49	1	19.4	2	3	3	2	2	1	3	1	3	1	24	2	1	1	1					1	1		1	1	1
4980	2	57	3	168	2	60	3	21.3	2	1	3	2	1	1	6	1	9	2	18	2	1	1	1					1	1		1	1	1
4985	2	49	2	153	1	53	2	22.6	2	1	3	2	1	1	8	2	9	2	16	2	1	2	1					1	1		1	1	2
4994	2	58	3	156	1	41	1	16.8	1	2	1	1	1	2	9	2	8	2	18	2	1	1	1					1	1	6	4	2	3
4996	2	38	1	157	1	50	2	20.3	2	1	4	2	1	1	3	1	4	1	15	1	1	1	1					1	1		1	1	1
4998	2	44	2	169	2	62	3	21.7	2	2	2	1	1	3	6	1	4	1	11	1	6	1	1					1	1		1	1	3
4999	2	36	1	145	1	45	1	21.4	2	1	1	1	3	3	6	1	10	2	16	2	1	2	1					1	1		1	1	3
5005	2	44	2	159	1	46	1	18.2	1	2	3	2	1	1	3	1	11	2	10	1	1	1	4	1	2	2	10	2	4		1	1	1
5008	2	53	3	164	2	53	2	19.7	2	2	4	1	1	1	8	2	12	2	24	2	7	2	1					1	1		1	1	1
5010	2	26	1	157	1	44	1	17.9	1	1	3	1	1	2	6	1	3	1	15	1	1	1	1					1	1		1	1	1
5012	2	60	4	159	1	57	2	22.5	2	1	4	1	1	3	8	2	6	1	9	1	1	1	1					1	1		1	1	2
5013	2	39	1	161	2	56	2	21.6	2	3	3	1	1	1	9	2	7	1	12	1	1	1	1					1	1		1	1	2
5015	2	47	2	150	1	40	1	17.8	1	1	3	2	1	1	7	1	12	2	22	2	1	1	1					1	1		1	1	1
5016	2	30	1	154	1	50	2	21.1	2	1	3	1	1	2	7	1	7	1	10	1	1	1	1					1	1		1	1	2
5017	2	42	2	154	1	56	2	23.6	2	1	4	2	1	3	6	1	6	1	18	2	2	1	1					1	1	1	2	1	1
5018	2	50	3	157	1	54	2	21.9	2	1	3	1	1	3	7	1	6	1	22	2	1	1	1					1	1		1	1	1
5019	2	30	1	165	2	50	2	18.4	1	1	4	1	1	4	7	1	11	2	12	1	3	4	1					1	1		1	1	2
5027	2	36	1	158	1	58	2	23.2	2	1	4	1	1	3	11	2	4	1	15	1	2	2	1					1	1	5	3	2	1
5030	2	27	1	160	2	48	1	18.8	2	1	2	1	1	2	7	1	6	1	12	1	3	3	1					1	1	2	3	2	1
5036	2	22	1	161	2	51	2	19.7	2	1	2	1	3	2	5	1	12	2	19	2	1	1	1					1	1		1	1	3
5037	2	42	2	155	1	43	1	17.9	1	1	2	1	1	1	5	1	8	2	19	2	1	1	1					1	1		1	1	1
5041	2	31	1	155	1	51	2	21.2	2	1	2	1	1	2	7	1	6	1	15	1	3	2	2	2	3	2	10	2	4	2	2	1	3
5046	2	60	4	161	2	48	1	18.5	2	1	1	2	1	1	6	1	6	1	19	2	1	2	1					1	1		1	1	2
5062	2	51	3	154	1	40	1	16.9	1	1	1	2	1	1	3	1	12	2	24	2	1	1	1					1	1	1	3	2	1
5064	2	53	3	160	2	57	2	22.3	2	2	4	2	1	2	8	2	6	1	20	2	1	1	1					1	1	1	2	1	2
5065	2	29	1	155	1	46	1	19.1	2	1	1	2	1	2	8	2	9	2	14	1	1	1	1					1	1		1	1	1
5066	2	36	1	153	1	45	1	19.2	2	1	1	1	1	2	11	2	7	1	11	1	1	1	1					1	1		1	1	1
5068	2	24	1	160	2	51	2	19.9	2	1	3	1	3	3	9	2	9	2	20	2	1	3	4	2	1	2	10	2	4		1	1	1
5070	2	38	1	167	2	49	1	17.6	1	1	3	2	2	1	6	1	9	2	18	2	6	2	1					1	1		1	1	2
5071	2	46	2	153	1	41	1	17.5	1	1	1	1	1	3	6	1	7	1	23	2	1	3	1					1	1		1	1	1
5072	2	35	1	156	1	58	2	23.8	2	2	3	1	1	2	6	1	12	2	24	2	1	4	1					1	1	2	2	1	2
5073	2	31	1	163	2	57	2	21.5	2	1	1	2	1	1	3	1	6	1	6	1	1	1	1					1	1	4	2	1	1
5075	2	66	4	160	2	50	2	19.5	2	3	1	2	1	2	7	1	5	1	22	2	1	1	1					1	1		1	1	1
5084	2	47	2	163	2	46	1	17.3	1	1	1	1	1	2	4	1	6	1	14	1	1	1	1					1	1		1	1	2
5085	2	58	3	158	1	53	2	21.2	2	1	3	1	1	1	3	1	12	2	24	2	1	2	1					1	1		1	1	5
5086	2	43	2	173	3	66	3	22.1	2	1	4	1	1	1	7	1	5	1	16	2	7	4	1					1	1	6	2	1	2
5087	2	28	1	162	2	52	2	19.8	2	1	1	1	1	5	3	1	8	2	18	2	1	2	1					1	1	4	2	1	1
5088	2	64	4	160	2	57	2	22.3	2	1	3	2	1	1	3	1	12	2	9	1	1	1	1					1	1		1	1	1
5090	2	46	2	153	1	48	1	20.5	2	1	3	2	3	1	7	1	7	1	17	2	7	1	1					1	1		1	1	1
5092	2	50	3	155	1	56	2	23.3	2	1	3	1	1	2	9	2	9	2	16	2	2	3	1					1	1		1	1	2
5094	2	55	3	164	2	58	2	21.6	2	3	1	1	1	2	6	1	4	1	15	1	1	2	1					1	1		1	1	2
5096	2	26	1	165	2	55	2	20.2	2	1	1	2	1	2	3	1	12	2	22	2	1	2	1					1	1	1	2	1	4
5101	2	44	2	158	1	52	2	20.8	2	1	4	1	1	2	7	1	9	2	24	2	2	3	1					1	1	5	3	2	2
5102	2	40	2	162	2	50	2	19.1	2	3	3	1	1	3	5	1	8	2	16	2	1	4	2	1	1	2	7	2	3	6	2	1	3
5106	2	43	2	156	1	48	1	19.7	2	1	3	1	1	4	9	2	6	1	12	1	1	1	1					1	1	4	2	1	1
5108	2	24	1	168	2	46	1	16.3	1	1	3	1	1	1	12	2	8	2	11	1	4	4	4	1	3	2	30	3	8	4	3	2	4
5109	2	41	2	157	1	45	1	18.3	1	1	3	2	1	1	10	2	11	2	12	1	1	4	1					1	1		1	1	5
5121	2	28	1	159	1	48	1	19	2	2	3	1	1	5	11	2	8	2	18	2	2	3	1					1	1		1	1	1
5123	2	25	1	150	1	43	1	19.1	2	1	3	1	1	5	8	2	7	1	14	1	2	2	1					1	1		1	1	1
5128	2	62	4	157	1	60	3	24.3	2	1	3	1	1	1	9	2	5	1	12	1	3	3	2	2	1	3	15	3	5		1	1	2
5129	2	61	4	160	2	55	2	21.5	2	3	3	2	1	1	6	1	6	1	12	1	1	1	1					1	1		1	1	1
5130	2	33	1	168	2	54	2	19.1	2	1	2	1	3	3	5	1	8	2	18	2	7	3	1					1	1	3	2	1	3
5140	2	50	3	165	2	62	3	22.8	2	3	2	2	1	1	8	2	8	2	20	2	2	2	1					1	1	2	3	2	2
5142	2	49	2	149	1	55	2	24.8	2	1	2	1	1	1	3	1	3	1	14	1	1	3	1					1	1	1	3	2	3
5143	2	35	1	161	2	59	2	22.8	2	1	2	2	3	3	8	2	6	1	11	1	4	2	1					1	1		1	1	1
5146	2	56	3	165	2	67	3	24.6	2	1	4	2	1	3	3	1	6	1	19	2	1	1	1					1	1		1	1	1
5147	2	39	1	167	2	63	3	22.6	2	2	2	1	1	3	3	1	4	1	16	2	1	4	1					1	1	3	2	1	2
5148	2	46	2	160	2	47	1	18.4	1	2	4	2	1	1	3	1	4	1	16	2	1	1	1					1	1		1	1	1
5156	2	46	2	165	2	57	2	20.9	2	2	3	2	1	1	8	2	7	1	15	1	7	1	1					1	1		1	1	1
5159	2	42	2	158	1	54	2	21.6	2	1	3	1	1	1	6	1	5	1	12	1	2	2	2	1	1	1	3	2	2		1	1	2
5162	2	33	1	141	1	46	1	23.1	2	1	3	1	1	3	10	2	8	2	15	1	2	2	1					1	1		1	1	1
5164	2	25	1	154	1	42	1	17.7	1	1	3	1	1	2	10	2	9	2	17	2	1	1	1					1	1	3	2	1	2
5166	2	46	2	162	2	66	3	25.1	3	1	1	1	1	3	12	2	7	1	24	2	7	3	1					1	1		1	1	2
5174	2	47	2	159	1	47	1	18.6	2	1	3	2	1	1	6	1	6	1	19	2	1	2	1					1	1		1	1	2
5176	2	40	2	157	1	52	2	21.1	2	1	4	2	1	1	6	1	6	1	12	1	5	3	1					1	1		1	1	1
5177	2	24	1	152	1	43	1	18.6	2	2	1	1	1	3	3	1	5	1	12	1	1	3	1					1	1		1	1	1
5183	2	37	1	153	1	40	1	17.1	1	1	3	1	1	4	7	1	6	1	12	1	1	4	1					1	1		1	1	2
5188	2	63	4	167	2	58	2	20.8	2	1	1	1	1	3	7	1	6	1	14	1	1	1	1					1	1		1	1	1
5190	2	34	1	153	1	44	1	18.8	2	1	3	1	1	2	7	1	10	2	18	2	1	3	1					1	1	1	3	2	4
5193	2	43	2	162	2	62	3	23.6	2	1	3	1	1	2	8	2	6	1	18	2	1	3	1					1	1		1	1	1
5196	2	34	1	155	1	51	2	21.2	2	1	1	1	1	3	5	1	10	2	19	2	1	2	1					1	1	1	2	1	2
5199	2	28	1	162	2	50	2	19.1	2	1	1	1	1	4	9	2	9	2	17	2	6	4	1					1	1	4	2	1	2
5201	2	27	1	148	1	40	1	18.3	1	1	4	1	1	3	9	2	7	1	18	2	1	2	1					1	1		1	1	2
5204	2	34	1	150	1	65	3	28.9	3	1	1	2	1	1	12	2	3	1	6	1	1	1	1					1	1		1	1	2
5206	2	56	3	155	1	48	1	20	2	1	1	1	1	2	3	1	6	1	12	1	1	1	1					1	1		1	1	1
5207	2	43	2	170	3	50	2	17.3	1	1	4	1	1	2	9	2	6	1	19	2	1	1	1					1	1		1	1	1
5208	2	59	3	154	1	45	1	19	2	1	3	2	1	1	3	1	12	2	9	1	1	1	1					1	1		1	1	1
5211	2	39	1	158	1	50	2	20	2	1	3	1	1	3	6	1	11	2	12	1	1	1	1					1	1		1	1	1
5213	2	62	4	160	2	73	4	28.5	3	1	3	1	1	3	6	1	9	2	18	2	2	2	1					1	1		1	1	2
5215	2	40	2	156	1	60	3	24.7	2	2	4	2	1	3	5	1	8	2	18	2	3	1	1					1	1		1	1	1
5223	2	62	4	160	2	55	2	21.5	2	3	1	1	1	1	8	2	3	1	6	1	1	1	1					1	1	6	2	1	1
5225	2	42	2	162	2	60	3	22.9	2	1	2	1	1	3	8	2	6	1	15	1	1	1	1					1	1		1	1	2
5226	2	29	1	167	2	54	2	19.4	2	1	4	1	1	3	7	1	3	1	10	1	2	1	1					1	1	3	4	2	1
5228	2	36	1	159	1	53	2	21	2	1	2	1	1	2	8	2	6	1	14	1	1	1	1					1	1	1	2	1	2
5230	2	62	4	161	2	48	1	18.5	2	1	4	1	1	3	3	1	8	2	8	1	1	1	1					1	1		1	1	1
5235	2	67	4	135	1	75	4	41.2	3	1	4	1	1	5	8	2	7	1	24	2	3	4	1					1	1	1	4	2	1
5242	2	41	2	172	3	55	2	18.6	2	1	1	1	1	3	7	1	8	2	19	2	2	4	1					1	1		1	1	2
5246	2	42	2	153	1	56	2	23.9	2	3	1	1	1	3	3	1	7	1	12	1	2	1	1					1	1		1	1	2
5248	2	38	1	163	2	66	3	24.8	2	2	3	1	1	3	8	2	8	2	16	2	4	3	2	2	2	3	20	3	6	1	3	2	3
5253	2	40	2	156	1	45	1	18.5	1	1	3	1	1	3	9	2	4	1	12	1	2	1	1					1	1		1	1	2
5257	2	40	2	161	2	55	2	21.2	2	1	3	2	1	1	5	1	6	1	16	2	7	1	1					1	1		1	1	1
5259	2	32	1	156	1	45	1	18.5	1	1	1	1	1	3	3	1	4	1	14	1	1	2	1					1	1		1	1	2
5262	2	25	1	151	1	41	1	18	1	1	3	1	1	3	8	2	7	1	14	1	7	3	1					1	1	3	3	2	2
5265	2	32	1	147	1	40	1	18.5	2	1	4	1	1	2	8	2	4	1	13	1	1	2	1					1	1		1	1	2
5267	2	59	3	156	1	55	2	22.6	2	2	1	1	1	2	3	1	4	1	16	2	1	1	1					1	1		1	1	1
5268	2	49	2	156	1	50	2	20.5	2	1	1	1	1	2	9	2	8	2	21	2	1	2	1					1	1		1	1	1
5271	2	37	1	162	2	55	2	21	2	1	3	1	3	3	10	2	6	1	15	1	1	2	1					1	1		1	1	1
5273	2	41	2	150	1	46	1	20.4	2	2	4	1	1	5	11	2	10	2	15	1	1	1	1					1	1		1	1	2
5274	2	50	3	163	2	59	2	22.2	2	1	1	1	1	2	7	1	6	1	18	2	1	1	1					1	1		1	1	5
5275	2	25	1	155	1	44	1	18.3	1	2	1	2	1	1	9	2	6	1	24	2	1	3	4	3	1	2	20	3	6		1	1	1
5276	2	51	3	157	1	54	2	21.9	2	2	4	1	1	3	7	1	7	1	20	2	1	1	1					1	1		1	1	3
5279	2	37	1	161	2	55	2	21.2	2	3	1	2	1	1	5	1	9	2	9	1	2	1	1					1	1		1	1	2
5281	2	34	1	164	2	50	2	18.6	2	1	1	1	1	3	10	2	6	1	18	2	1	3	1					1	1		1	1	2
5284	2	57	3	151	1	46	1	20.2	2	1	1	1	1	4	8	2	7	1	12	1	1	1	1					1	1		1	1	4
5308	2	64	4	152	1	50	2	21.6	2	1	3	1	1	1	6	1	9	2	24	2	1	1	2	1	1	1	5	2	3	6	2	1	3
5309	2	72	4	156	1	55	2	22.6	2	1	4	1	1	1	3	1	12	2	12	1	1	1	1					1	1		1	1	2
5312	2	38	1	155	1	48	1	20	2	2	2	1	1	2	5	1	4	1	15	1	2	1	2	1	1	2	20	3	6		1	1	2
5314	2	35	1	161	2	65	3	25.1	3	1	2	1	2	3	9	2	9	2	18	2	7	3	4	2	1	2	30	3	8		1	1	4
5318	2	37	1	152	1	39	1	16.9	1	1	2	1	1	3	11	2	4	1	6	1	1	1	1					1	1		1	1	4
5322	2	43	2	162	2	52	2	19.8	2	1	4	1	1	4	6	1	6	1	15	1	1	1	1					1	1		1	1	1
5329	2	30	1	160	2	60	3	23.4	2	1	4	1	1	3	9	2	8	2	9	1	1	1	1					1	1		1	1	1
5330	2	59	3	159	1	58	2	22.9	2	1	3	1	1	1	3	1	4	1	6	1	1	1	1					1	1		1	1	3
5333	2	26	1	163	2	48	1	18.1	1	1	4	1	1	4	6	1	9	2	24	2	2	4	1					1	1	2	2	1	1
5337	2	51	3	160	2	46	1	18	1	3	1	1	1	2	6	1	9	2	16	2	1	3	1					1	1		1	1	2
5347	2	68	4	151	1	39	1	17.1	1	3	3	1	1	1	3	1	3	1	24	2	1	1	1					1	1		1	1	3
5349	2	50	3	159	1	46	1	18.2	1	1	1	1	1	3	9	2	6	1	12	1	1	2	1					1	1	1	2	1	1
5350	2	36	1	168	2	50	2	17.7	1	1	3	2	1	1	6	1	8	2	24	2	1	2	3	5	4	1	5	2	3		1	1	1
5352	2	38	1	154	1	38	1	16	1	1	3	2	1	1	12	2	8	2	17	2	2	1	2	2	4	2	5	2	3		1	1	1
5354	2	38	1	165	2	44	1	16.2	1	1	1	2	1	1	7	1	8	2	18	2	2	3	1					1	1	4	3	2	2
5357	2	34	1	175	3	55	2	18	1	1	1	1	1	3	3	1	9	2	18	2	1	1	1					1	1		1	1	1
5358	2	40	2	162	2	51	2	19.4	2	1	4	1	1	1	3	1	8	2	12	1	1	3	1					1	1	3	2	1	2
5366	2	51	3	157	1	48	1	19.5	2	1	3	1	1	3	9	2	8	2	13	1	1	2	1					1	1	1	2	1	4
5376	2	42	2	160	2	50	2	19.5	2	2	3	1	1	5	12	2	7	1	18	2	7	2	1					1	1	6	3	2	2
5378	2	28	1	156	1	48	1	19.7	2	1	1	1	1	2	9	2	6	1	17	2	2	4	1					1	1		1	1	1
5379	2	28	1	153	1	80	5	34.2	3	1	3	1	1	3	8	2	6	1	13	1	1	1	1					1	1		1	1	1
5381	2	26	1	156	1	57	2	23.4	2	1	1	1	1	2	4	1	6	1	16	2	2	3	1					1	1		1	1	2
5387	2	50	3	158	1	50	2	20	2	3	4	1	1	2	5	1	5	1	19	2	1	1	1					1	1		1	1	1
5388	2	44	2	160	2	52	2	20.3	2	1	4	1	1	2	9	2	7	1	15	1	1	1	1					1	1	2	2	1	2
5390	2	50	3	158	1	42	1	16.8	1	1	3	1	1	2	7	1	6	1	18	2	3	2	1					1	1		1	1	1
5397	2	55	3	161	2	61	3	23.5	2	1	4	1	1	3	6	1	7	1	20	2	2	1	1					1	1	1	2	1	2
5406	2	60	4	156	1	49	1	20.1	2	1	1	1	1	2	3	1	7	1	11	1	2	1	1					1	1		1	1	1
5412	2	56	3	162	2	55	2	21	2	1	2	1	1	2	3	1	3	1	8	1	4	1	1					1	1		1	1	2
5419	2	47	2	166	2	60	3	21.8	2	1	4	1	1	2	7	1	5	1	14	1	1	1	1					1	1		1	1	2
5420	2	45	2	151	1	80	5	35.1	3	1	3	1	1	2	7	1	8	2	16	2	4	2	1					1	1	3	3	2	1
5421	2	57	3	147	1	43	1	19.9	2	1	3	1	1	4	9	2	7	1	18	2	1	3	1					1	1		1	1	1
5426	2	54	3	157	1	57	2	23.1	2	1	3	2	1	1	3	1	10	2	20	2	1	1	1					1	1		1	1	1
5428	2	48	2	153	1	53	2	22.6	2	1	3	1	1	3	8	2	7	1	18	2	1	1	1					1	1		1	1	1
5429	2	41	2	167	2	57	2	20.4	2	1	3	1	1	2	9	2	8	2	16	2	1	1	1					1	1		1	1	1
5437	2	24	1	168	2	54	2	19.1	2	1	3	1	1	4	8	2	7	1	14	1	1	3	1					1	1		1	1	1
5440	2	29	1	154	1	50	2	21.1	2	1	1	2	1	3	5	1	4	1	12	1	1	1	1					1	1		1	1	1
5441	2	53	3	167	2	58	2	20.8	2	3	1	1	1	4	9	2	6	1	14	1	1	1	1					1	1		1	1	1
5442	2	45	2	158	1	51	2	20.4	2	3	2	2	1	1	8	2	7	1	18	2	4	2	2	3	4	1	10	2	4		1	1	5
5447	2	48	2	157	1	47	1	19.1	2	1	3	2	1	1	9	2	4	1	8	1	1	1	1					1	1		1	1	2
5449	2	23	1	157	1	54	2	21.9	2	1	3	1	1	1	8	2	4	1	6	1	1	1	2	1	1	1	8	2	3		1	1	3
5452	2	41	2	151	1	57	2	25	2	1	1	1	1	1	7	1	6	1	16	2	1	1	1					1	1		1	1	3
5457	2	31	1	161	2	50	2	19.3	2	1	1	1	1	1	6	1	7	1	14	1	1	2	1					1	1		1	1	2
5458	2	38	1	161	2	39	1	15	1	2	1	1	1	2	9	2	3	1	17	2	2	2	1					1	1	4	2	1	4
5459	2	50	3	161	2	54	2	20.8	2	1	1	1	1	3	6	1	7	1	18	2	1	1	1					1	1	2	2	1	1
5461	2	43	2	161	2	50	2	19.3	2	3	4	1	1	5	3	1	12	2	19	2	1	4	1					1	1		1	1	2
5463	2	43	2	160	2	60	3	23.4	2	1	1	2	2	1	9	2	6	1	24	2	1	3	2	2	3	1	6	2	3		1	1	2
5476	2	60	4	152	1	54	2	23.4	2	1	3	1	1	4	11	2	4	1	12	1	1	1	2	1	1	2	7	2	3		1	1	5
5480	2	44	2	159	1	44	1	17.4	1	3	4	2	1	2	8	2	7	1	15	1	1	3	1					1	1	4	2	1	1
5487	2	68	4	157	1	48	1	19.5	2	1	3	1	1	1	3	1	12	2	24	2	1	1	1					1	1		1	1	1
5489	2	25	1	160	2	63	3	24.6	2	1	4	1	1	2	5	1	6	1	17	2	2	2	1					1	1	1	2	1	1
5492	2	36	1	159	1	54	2	21.4	2	1	2	1	1	2	3	1	6	1	23	2	1	1	1					1	1		1	1	1
5495	2	55	3	155	1	40	1	16.6	1	3	2	1	1	1	8	2	9	2	24	2	2	2	1					1	1		1	1	1
5499	2	38	1	158	1	45	1	18	1	2	4	1	1	1	4	1	5	1	6	1	1	1	1					1	1		1	1	2
5500	2	60	4	154	1	43	1	18.1	1	2	2	2	1	1	6	1	7	1	15	1	1	1	1					1	1		1	1	2
5504	2	43	2	160	2	62	3	24.2	2	1	2	1	1	1	3	1	3	1	15	1	1	1	1					1	1		1	1	1
5505	2	25	1	152	1	46	1	19.9	2	1	2	1	1	2	12	2	12	2	22	2	2	1	1					1	1	1	4	2	1
5510	2	47	2	163	2	58	2	21.8	2	1	1	2	1	1	8	2	10	2	10	1	1	4	1					1	1		1	1	1
5515	2	24	1	146	1	34	1	16	1	1	1	1	1	4	3	1	12	2	24	2	1	2	2	1	1	1	7	2	3		1	1	1
5525	2	30	1	147	1	40	1	18.5	2	1	3	1	1	2	11	2	7	1	17	2	3	3	1					1	1	3	2	1	2
5533	2	54	3	156	1	51	2	21	2	1	2	1	1	1	3	1	3	1	12	1	1	1	1					1	1	5	2	1	1
5540	2	32	1	162	2	80	5	30.5	3	1	3	1	1	2	6	1	7	1	18	2	1	1	2	2	3	2	25	3	7		1	1	1
5543	2	48	2	155	1	70	4	29.1	3	1	1	2	1	1	6	1	9	2	12	1	1	3	2	5	4	1	13	2	4		1	1	2
5547	2	46	2	143	1	52	2	25.4	3	1	1	2	1	1	7	1	11	2	19	2	3	3	1					1	1	4	3	2	4
5551	2	49	2	154	1	48	1	20.2	2	1	1	1	1	2	3	1	11	2	22	2	1	4	1					1	1		1	1	2
5556	2	24	1	158	1	57	2	22.8	2	1	2	1	1	1	4	1	7	1	18	2	1	1	1					1	1		1	1	1
5558	2	33	1	157	1	60	3	24.3	2	3	4	1	1	1	9	2	6	1	12	1	2	1	2	4	1	1	5	2	3		1	1	2
5559	2	35	1	165	2	66	3	24.2	2	1	1	1	1	2	9	2	9	2	15	1	1	4	1					1	1	3	2	1	3
5564	2	44	2	164	2	70	4	26	3	2	4	1	1	2	8	2	6	1	6	1	1	1	1					1	1	6	4	2	1
5565	2	42	2	160	2	43	1	16.8	1	2	4	2	1	1	3	1	6	1	17	2	3	1	1					1	1		1	1	1
5566	2	31	1	158	1	44	1	17.6	1	1	3	2	1	1	8	2	7	1	11	1	4	3	1					1	1		1	1	2
5569	2	30	1	150	1	50	2	22.2	2	2	3	2	3	2	3	1	12	2	24	2	1	2	2	2	1	1	5	2	3	4	2	1	2
5574	2	43	2	155	1	54	2	22.5	2	1	3	1	1	2	6	1	3	1	24	2	4	1	1					1	1		1	1	2
5576	2	22	1	166	2	43	1	15.6	1	1	3	2	2	1	8	2	6	1	14	1	1	3	4	1	2	1	5	2	3		1	1	1
5577	2	47	2	159	1	54	2	21.4	2	1	4	1	1	2	5	1	4	1	20	2	1	1	1					1	1		1	1	1
5582	2	63	4	152	1	40	1	17.3	1	1	4	1	1	1	4	1	8	2	17	2	1	1	1					1	1		1	1	1
5583	2	36	1	158	1	42	1	16.8	1	1	2	1	1	1	12	2	3	1	17	2	1	3	1					1	1		1	1	1
5585	2	53	3	153	1	99	5	42.3	3	1	4	1	1	3	3	1	8	2	24	2	1	3	1					1	1		1	1	1
5590	2	41	2	155	1	56	2	23.3	2	1	2	1	1	3	9	2	8	2	22	2	1	1	1					1	1	3	2	1	1
5594	2	36	1	157	1	50	2	20.3	2	1	4	1	1	3	12	2	6	1	20	2	1	3	1					1	1	6	2	1	1
5603	2	50	3	160	2	50	2	19.5	2	3	1	1	1	2	5	1	6	1	10	1	1	1	1					1	1		1	1	1
5604	2	34	1	163	2	51	2	19.2	2	1	2	2	2	1	5	1	6	1	12	1	1	3	1					1	1	1	2	1	2
5606	2	34	1	154	1	46	1	19.4	2	1	1	1	1	3	4	1	4	1	16	2	1	1	1					1	1		1	1	1
5609	2	35	1	161	2	58	2	22.4	2	1	4	1	1	3	6	1	6	1	16	2	1	1	1					1	1	1	2	1	1
5610	2	25	1	150	1	60	3	26.7	3	1	3	1	1	3	6	1	6	1	18	2	2	3	1					1	1		1	1	2
5619	2	43	2	163	2	83	5	31.2	3	1	3	2	1	2	9	2	8	2	11	1	1	1	1					1	1		1	1	1
5620	2	26	1	150	1	37	1	16.4	1	1	1	1	1	1	12	2	7	1	18	2	1	1	2	4	5	1	5	2	3		1	1	2
5623	2	54	3	154	1	47	1	19.8	2	1	3	1	1	2	9	2	6	1	19	2	1	1	1					1	1	1	2	1	2
5625	2	45	2	163	2	55	2	20.7	2	1	1	1	1	2	3	1	3	1	14	1	6	4	1					1	1		1	1	2
5629	2	58	3	173	3	58	2	19.4	2	1	1	1	1	3	7	1	6	1	21	2	2	2	1					1	1		1	1	1
5631	2	48	2	155	1	54	2	22.5	2	1	2	2	1	1	6	1	9	2	18	2	1	2	1					1	1	6	2	1	2
5638	2	26	1	153	1	41	1	17.5	1	1	1	1	1	1	8	2	7	1	11	1	1	1	2	4	3	1	15	3	5		1	1	1
5640	2	26	1	157	1	42	1	17	1	2	3	2	1	1	7	1	9	2	14	1	4	2	2	3	4	1	10	2	4	5	2	1	1
5641	2	57	3	161	2	51	2	19.7	2	1	1	1	1	4	8	2	6	1	18	2	1	1	1					1	1		1	1	2
5642	2	33	1	160	2	45	1	17.6	1	1	3	1	1	5	6	1	9	2	12	1	7	2	1					1	1	3	2	1	2
5643	2	57	3	154	1	43	1	18.1	1	1	1	2	1	3	6	1	6	1	13	1	7	1	1					1	1		1	1	2
5645	2	24	1	167	2	56	2	20.1	2	1	4	1	1	5	7	1	3	1	12	1	1	1	1					1	1		1	1	4
5646	2	49	2	157	1	52	2	21.1	2	1	3	2	1	1	7	1	6	1	17	2	4	1	4	3	3	2	10	2	4		1	1	1
5659	2	43	2	162	2	50	2	19.1	2	1	4	1	1	4	9	2	6	1	12	1	3	3	3	3	2	2	20	3	6	2	2	1	1
5661	2	64	4	159	1	58	2	22.9	2	1	3	2	1	2	9	2	6	1	15	1	4	2	1					1	1	6	2	1	1
5662	2	28	1	148	1	46	1	21	2	1	3	2	2	1	9	2	9	2	21	2	1	3	1					1	1		1	1	4
5675	2	61	4	155	1	55	2	22.9	2	1	3	2	1	1	6	1	4	1	12	1	1	2	1					1	1		1	1	1
5676	2	33	1	160	2	54	2	21.1	2	1	2	1	1	3	4	1	6	1	18	2	1	1	4	1	1	1	20	3	6		1	1	1
5688	2	35	1	150	1	47	1	20.9	2	3	1	2	1	1	6	1	8	2	14	1	1	3	1					1	1		1	1	2
5693	2	53	3	148	1	50	2	22.8	2	3	3	2	1	2	7	1	10	2	18	2	1	4	1					1	1		1	1	1
5698	2	57	3	151	1	48	1	21.1	2	1	3	1	1	5	9	2	7	1	6	1	1	1	1					1	1		1	1	5
5703	2	43	2	162	2	52	2	19.8	2	1	3	1	1	2	7	1	9	2	24	2	2	3	2	2	3	2	5	2	3		1	1	2
5706	2	33	1	159	1	45	1	17.8	1	1	3	1	1	3	6	1	5	1	18	2	6	2	1					1	1	1	2	1	1
5709	2	46	2	155	1	75	4	31.2	3	3	1	2	1	1	6	1	7	1	18	2	1	1	1					1	1	5	4	2	2
5716	2	46	2	156	1	49	1	20.1	2	2	3	2	1	2	6	1	6	1	18	2	1	1	1					1	1		1	1	1
5717	2	63	4	152	1	50	2	21.6	2	2	3	2	1	1	6	1	9	2	6	1	1	1	1					1	1		1	1	1
5720	2	40	2	160	2	53	2	20.7	2	1	3	2	2	1	6	1	6	1	13	1	2	1	1					1	1		1	1	1
5722	2	38	1	152	1	56	2	24.2	2	1	4	1	1	4	10	2	7	1	14	1	2	1	1					1	1		1	1	1
5723	2	50	3	168	2	54	2	19.1	2	1	1	2	1	1	7	1	9	2	13	1	2	2	1					1	1	6	4	2	2
5724	2	58	3	145	1	75	4	35.7	3	1	3	1	1	4	6	1	9	2	12	1	1	1	1					1	1		1	1	1
5725	2	55	3	159	1	70	4	27.7	3	3	4	1	1	4	6	1	8	2	19	2	1	1	1					1	1		1	1	1
5726	2	34	1	152	1	48	1	20.8	2	1	3	1	1	2	6	1	12	2	18	2	3	3	1					1	1	6	2	1	2
5729	2	34	1	168	2	50	2	17.7	1	1	1	1	1	2	9	2	9	2	18	2	1	2	4	2	1	4	20	3	6		1	1	1
5730	2	58	3	158	1	48	1	19.2	2	2	3	1	1	1	3	1	3	1	24	2	1	2	1					1	1		1	1	3
5732	2	23	1	155	1	45	1	18.7	2	1	3	1	1	5	8	2	7	1	12	1	4	2	1					1	1		1	1	4
5735	2	39	1	158	1	60	3	24	2	1	3	2	1	1	6	1	10	2	6	1	1	1	1					1	1		1	1	1
5736	2	36	1	153	1	58	2	24.8	2	1	4	2	1	1	7	1	6	1	6	1	2	1	1					1	1	1	2	1	3
5738	2	51	3	158	1	54	2	21.6	2	1	3	1	1	3	9	2	6	1	17	2	1	2	1					1	1		1	1	2
5739	2	51	3	164	2	58	2	21.6	2	1	1	2	1	1	3	1	4	1	6	1	1	2	1					1	1		1	1	2
5742	2	48	2	164	2	57	2	21.2	2	2	4	1	1	1	6	1	9	2	12	1	1	2	1					1	1	4	2	1	2
5745	2	27	1	152	1	50	2	21.6	2	1	4	1	1	1	3	1	8	2	14	1	1	1	1					1	1		1	1	1
5748	2	22	1	160	2	59	2	23	2	1	3	2	1	1	3	1	3	1	12	1	1	1	1					1	1		1	1	2
5751	2	28	1	160	2	48	1	18.8	2	1	3	1	1	3	9	2	9	2	24	2	1	2	1					1	1		1	1	2
5755	2	26	1	156	1	46	1	18.9	2	1	2	1	3	2	10	2	3	1	6	1	1	1	2	1	3	1	3	2	2		1	1	3
5757	2	61	4	162	2	42	1	16	1	1	3	2	2	1	7	1	9	2	17	2	1	2	1					1	1		1	1	1
5759	2	43	2	155	1	48	1	20	2	1	2	1	1	2	7	1	6	1	18	2	1	1	1					1	1	4	2	1	1
5761	2	42	2	168	2	59	2	20.9	2	3	4	1	1	4	9	2	6	1	18	2	1	1	1					1	1		1	1	1
5762	2	40	2	156	1	45	1	18.5	1	1	4	2	1	1	3	1	12	2	10	1	1	1	1					1	1		1	1	1
5764	2	36	1	165	2	53	2	19.5	2	1	2	1	1	3	9	2	8	2	16	2	1	2	1					1	1		1	1	1
5766	2	46	2	153	1	43	1	18.4	1	1	2	1	1	2	6	1	12	2	23	2	7	3	1					1	1	1	2	1	1
5769	2	41	2	161	2	47	1	18.1	1	1	1	1	1	2	5	1	4	1	17	2	2	2	1					1	1		1	1	2
5774	2	64	4	154	1	45	1	19	2	1	1	1	1	3	7	1	6	1	12	1	1	1	1					1	1		1	1	1
5778	2	31	1	159	1	53	2	21	2	1	1	1	1	1	7	1	10	2	17	2	2	3	1					1	1	5	3	2	2
5779	2	42	2	158	1	56	2	22.4	2	1	3	2	1	1	3	1	4	1	10	1	1	1	1					1	1		1	1	1
5783	2	40	2	153	1	48	1	20.5	2	2	3	2	1	1	8	2	6	1	19	2	1	3	2	2	1	1	3	2	2		1	1	2
5787	2	42	2	151	1	67	3	29.4	3	1	3	1	1	3	7	1	5	1	18	2	1	1	1					1	1		1	1	4
5794	2	48	2	150	1	39	1	17.3	1	1	2	2	2	1	7	1	12	2	18	2	1	2	1					1	1		1	1	4
5806	2	32	1	153	1	42	1	17.9	1	2	3	1	1	3	7	1	6	1	16	2	1	1	1					1	1		1	1	1
5808	2	51	3	149	1	52	2	23.4	2	3	1	1	1	2	6	1	6	1	18	2	1	4	1					1	1		1	1	3
5811	2	60	4	162	2	80	5	30.5	3	1	4	1	1	2	3	1	9	2	18	2	1	1	1					1	1	2	2	1	3
5812	2	47	2	160	2	64	3	25	3	1	3	1	1	3	8	2	5	1	18	2	1	2	1					1	1	1	3	2	2
5813	2	33	1	148	1	47	1	21.5	2	1	1	2	1	1	7	1	5	1	10	1	1	1	1					1	1		1	1	1
5818	2	46	2	155	1	55	2	22.9	2	1	4	2	1	2	7	1	7	1	12	1	2	3	1					1	1	2	2	1	1
5820	2	23	1	153	1	43	1	18.4	1	1	1	1	1	2	4	1	10	2	21	2	1	1	3	4	4	2	30	3	8		1	1	1
5826	2	33	1	150	1	47	1	20.9	2	1	4	1	1	3	6	1	7	1	13	1	1	2	1					1	1		1	1	1
5828	2	44	2	152	1	47	1	20.3	2	1	4	2	1	1	5	1	10	2	8	1	1	4	1					1	1		1	1	2
5830	2	26	1	161	2	46	1	17.7	1	1	3	1	3	2	9	2	4	1	11	1	1	2	4	1	1	1	3	2	2		1	1	1
5843	2	56	3	157	1	46	1	18.7	2	1	2	1	1	2	7	1	7	1	15	1	2	1	1					1	1		1	1	2
5847	2	24	1	155	1	55	2	22.9	2	1	4	1	1	3	11	2	7	1	18	2	7	1	1					1	1		1	1	1
5854	2	58	3	155	1	43	1	17.9	1	1	1	1	1	5	8	2	5	1	6	1	1	1	1					1	1		1	1	1
5855	2	71	4	150	1	48	1	21.3	2	1	1	2	1	1	3	1	12	2	12	1	1	1	1					1	1		1	1	1
5857	2	27	1	162	2	66	3	25.1	3	3	4	1	1	2	6	1	6	1	22	2	1	4	1					1	1		1	1	1
5858	2	46	2	156	1	55	2	22.6	2	2	1	1	1	2	7	1	9	2	17	2	1	3	1					1	1	1	4	2	1
5863	2	54	3	150	1	60	3	26.7	3	2	3	1	1	3	9	2	9	2	20	2	2	2	1					1	1		1	1	1
5870	2	36	1	151	1	56	2	24.6	2	1	1	1	1	3	9	2	9	2	24	2	5	1	1					1	1	1	3	2	1
5871	2	37	1	159	1	50	2	19.8	2	1	3	2	1	2	8	2	7	1	18	2	1	1	1					1	1	1	2	1	1
5875	2	40	2	170	3	57	2	19.7	2	2	3	1	1	3	7	1	5	1	14	1	2	2	1					1	1		1	1	2
5881	2	28	1	153	1	45	1	19.2	2	3	1	2	1	5	9	2	6	1	12	1	3	1	1					1	1	3	2	1	1
5883	2	45	2	164	2	50	2	18.6	2	1	4	1	1	3	3	1	5	1	13	1	2	1	1					1	1		1	1	1
5886	2	28	1	155	1	45	1	18.7	2	1	3	1	1	3	6	1	12	2	14	1	1	1	1					1	1	5	2	1	1
5891	2	37	1	155	1	42	1	17.5	1	1	3	1	1	2	3	1	12	2	18	2	1	2	2	2	2	1	15	3	5		1	1	4
5892	2	44	2	158	1	45	1	18	1	1	3	1	1	2	8	2	6	1	12	1	1	3	4	2	1	2	25	3	7		1	1	2
5893	2	47	2	159	1	51	2	20.2	2	1	1	1	1	3	3	1	12	2	24	2	1	4	1					1	1	1	4	2	2
5895	2	34	1	160	2	57	2	22.3	2	2	3	1	1	2	8	2	6	1	19	2	2	1	1					1	1	3	2	1	2
5897	2	31	1	162	2	50	2	19.1	2	1	4	2	1	1	3	1	3	1	13	1	1	2	1					1	1		1	1	1
5899	2	30	1	163	2	58	2	21.8	2	1	3	1	1	2	6	1	6	1	13	1	1	1	1					1	1		1	1	1
5907	2	33	1	165	2	50	2	18.4	1	1	2	1	1	4	12	2	12	2	24	2	1	3	1					1	1	1	3	2	4
5908	2	27	1	155	1	41	1	17.1	1	1	3	2	1	1	9	2	8	2	12	1	2	3	1					1	1		1	1	2
5915	2	31	1	165	2	49	1	18	1	1	2	1	1	5	6	1	8	2	18	2	1	3	2	1	3	1	10	2	4	6	2	1	2
5916	2	37	1	154	1	52	2	21.9	2	1	4	2	1	2	9	2	4	1	10	1	1	1	1					1	1		1	1	4
5918	2	24	1	159	1	46	1	18.2	1	3	2	1	3	4	8	2	12	2	19	2	7	3	2	2	3	1	10	2	4	1	2	1	3
5923	2	50	3	169	2	55	2	19.3	2	1	2	2	1	1	7	1	11	2	16	2	1	1	1					1	1		1	1	5
5929	2	28	1	165	2	58	2	21.3	2	1	2	1	2	2	8	2	9	2	17	2	5	1	1					1	1	4	2	1	2
5939	2	49	2	145	1	33	1	15.7	1	1	3	1	1	2	9	2	8	2	24	2	1	4	1					1	1	6	3	2	2
5940	2	29	1	153	1	48	1	20.5	2	1	3	1	1	3	6	1	6	1	14	1	1	1	1					1	1		1	1	1
5942	2	32	1	157	1	43	1	17.4	1	1	1	1	1	2	6	1	7	1	18	2	2	3	1					1	1	2	2	1	1
5944	2	45	2	155	1	45	1	18.7	2	2	1	1	1	3	8	2	4	1	17	2	1	1	1					1	1	2	2	1	2
5947	2	46	2	154	1	50	2	21.1	2	1	1	1	1	3	8	2	8	2	18	2	1	2	1					1	1		1	1	2
5955	2	53	3	152	1	45	1	19.5	2	3	3	2	1	2	6	1	9	2	18	2	1	1	2	3	3	2	5	2	3		1	1	2
5956	2	47	2	158	1	45	1	18	1	1	1	1	1	4	6	1	7	1	13	1	1	2	1					1	1		1	1	1
5960	2	62	4	159	1	40	1	15.8	1	1	3	2	1	1	6	1	7	1	21	2	1	3	1					1	1		1	1	1
5963	2	63	4	157	1	62	3	25.2	3	1	1	2	1	3	11	2	10	2	16	2	1	1	1					1	1		1	1	2
5964	2	45	2	154	1	49	1	20.7	2	1	3	1	1	2	7	1	3	1	24	2	1	1	4	1	2	2	10	2	4		1	1	2
5968	2	42	2	163	2	50	2	18.8	2	1	4	1	1	3	9	2	7	1	21	2	1	3	1					1	1	6	3	2	1
5975	2	50	3	156	1	47	1	19.3	2	2	3	1	1	5	6	1	6	1	11	1	1	2	1					1	1	5	2	1	1
5977	2	47	2	162	2	53	2	20.2	2	1	1	1	1	2	12	2	3	1	14	1	1	1	1					1	1		1	1	1
5981	2	52	3	154	1	54	2	22.8	2	1	1	1	1	2	8	2	7	1	15	1	2	2	1					1	1	5	2	1	1
5983	2	58	3	154	1	60	3	25.3	3	2	1	1	1	2	3	1	9	2	17	2	1	1	1					1	1		1	1	1
5985	2	44	2	162	2	49	1	18.7	2	1	3	2	1	1	8	2	7	1	14	1	1	2	1					1	1		1	1	2
5986	2	49	2	154	1	56	2	23.6	2	1	3	1	1	3	7	1	9	2	18	2	6	4	1					1	1		1	1	3
5994	2	45	2	150	1	60	3	26.7	3	1	3	2	1	2	6	1	9	2	24	2	1	1	1					1	1	6	4	2	1
6003	2	36	1	160	2	59	2	23	2	3	4	1	1	2	6	1	6	1	17	2	1	1	1					1	1		1	1	1
6004	2	36	1	152	1	52	2	22.5	2	1	4	1	1	4	3	1	12	2	17	2	4	2	3	1	1	2	6	2	3		1	1	1
6007	2	55	3	159	1	62	3	24.5	2	1	2	1	1	1	8	2	8	2	17	2	1	1	1					1	1	6	2	1	1
6010	2	61	4	154	1	48	1	20.2	2	1	3	2	2	1	6	1	4	1	14	1	2	1	1					1	1		1	1	1
6012	2	60	4	152	1	48	1	20.8	2	1	3	1	1	3	7	1	8	2	18	2	2	1	1					1	1		1	1	1
6015	2	67	4	152	1	56	2	24.2	2	1	4	1	1	2	3	1	12	2	13	1	1	1	1					1	1		1	1	1
6020	2	47	2	165	2	48	1	17.6	1	1	2	2	1	1	5	1	9	2	14	1	1	4	1					1	1		1	1	1
6023	2	23	1	160	2	63	3	24.6	2	1	2	1	1	2	7	1	7	1	9	1	1	2	1					1	1		1	1	2
6026	2	38	1	155	1	54	2	22.5	2	2	1	2	1	1	5	1	6	1	12	1	1	1	1					1	1		1	1	1
6027	2	42	2	158	1	45	1	18	1	1	1	1	1	3	5	1	8	2	17	2	5	1	4	2	1	2	10	2	4	2	4	2	4
6034	2	38	1	164	2	61	3	22.7	2	1	1	2	1	2	6	1	6	1	18	2	1	1	1					1	1	4	3	2	1
6043	2	33	1	157	1	52	2	21.1	2	1	4	1	1	1	10	2	6	1	18	2	2	1	1					1	1		1	1	2
6046	2	46	2	157	1	66	3	26.8	3	1	3	2	1	1	4	1	12	2	23	2	2	1	2	2	1	2	4	2	2		1	1	1
6048	2	65	4	159	1	64	3	25.3	3	2	3	1	1	2	3	1	6	1	13	1	1	1	1					1	1		1	1	1
6049	2	48	2	155	1	70	4	29.1	3	3	4	1	1	3	3	1	3	1	12	1	1	1	1					1	1		1	1	2
6052	2	42	2	161	2	49	1	18.9	2	1	1	1	1	4	8	2	10	2	18	2	1	1	1					1	1		1	1	3
6054	2	40	2	157	1	42	1	17	1	1	3	1	1	1	9	2	9	2	19	2	1	2	1					1	1		1	1	2
6055	2	42	2	158	1	42	1	16.8	1	1	3	1	1	2	7	1	8	2	19	2	1	1	1					1	1	5	3	2	2
6056	2	39	1	161	2	50	2	19.3	2	2	4	1	1	3	9	2	8	2	12	1	3	2	1					1	1	3	3	2	2
6057	2	34	1	161	2	50	2	19.3	2	1	3	2	2	1	8	2	8	2	15	1	1	4	2	5	5	1	10	2	4	4	2	1	5
6059	2	25	1	159	1	47	1	18.6	2	3	1	2	1	2	9	2	7	1	18	2	1	2	2	1	1	1	5	2	3		1	1	1
6061	2	42	2	162	2	46	1	17.5	1	1	3	1	1	3	8	2	9	2	13	1	1	3	1					1	1	1	2	1	2
6069	2	28	1	158	1	46	1	18.4	1	1	1	1	1	3	8	2	7	1	21	2	2	3	1					1	1	5	3	2	1
6074	2	47	2	157	1	45	1	18.3	1	2	1	1	1	2	6	1	6	1	12	1	1	1	1					1	1	2	2	1	1
6076	2	52	3	159	1	52	2	20.6	2	1	4	1	1	4	8	2	7	1	19	2	1	3	1					1	1		1	1	1
6077	2	32	1	163	2	65	3	24.5	2	1	3	1	1	5	6	1	8	2	17	2	1	1	1					1	1	1	2	1	2
6078	2	37	1	165	2	55	2	20.2	2	1	1	2	1	1	8	2	9	2	12	1	1	1	1					1	1	5	2	1	1
6079	2	53	3	150	1	51	2	22.7	2	1	1	2	1	3	9	2	8	2	16	2	1	2	1					1	1		1	1	4
6082	2	57	3	151	1	35	1	15.4	1	1	4	1	1	4	10	2	5	1	16	2	1	1	1					1	1		1	1	4
6083	2	37	1	160	2	55	2	21.5	2	1	3	2	1	2	9	2	7	1	16	2	1	1	1					1	1		1	1	1
6087	2	50	3	158	1	49	1	19.6	2	1	4	1	1	3	7	1	8	2	6	1	1	1	1					1	1		1	1	1
6089	2	52	3	163	2	56	2	21.1	2	1	1	1	1	3	8	2	6	1	18	2	1	1	1					1	1		1	1	2
6090	2	26	1	154	1	48	1	20.2	2	1	3	1	1	3	9	2	4	1	12	1	1	3	1					1	1	3	2	1	1
6095	2	26	1	155	1	52	2	21.6	2	3	3	2	1	3	11	2	5	1	10	1	7	3	2	4	2	3	20	3	6	3	2	1	1
6097	2	67	4	158	1	65	3	26	3	1	3	2	1	1	8	2	6	1	13	1	1	2	1					1	1		1	1	4
6098	2	39	1	166	2	56	2	20.3	2	1	2	1	3	2	7	1	9	2	18	2	1	3	1					1	1		1	1	2
6099	2	48	2	158	1	46	1	18.4	1	1	4	1	1	2	7	1	4	1	12	1	1	1	1					1	1		1	1	1
6103	2	37	1	165	2	70	4	25.7	3	2	2	1	1	2	10	2	7	1	24	2	2	1	1					1	1	1	2	1	5
6106	2	25	1	168	2	49	1	17.4	1	1	2	1	1	2	7	1	6	1	11	1	2	2	1					1	1	4	2	1	2
6110	2	23	1	153	1	44	1	18.8	2	1	2	1	1	3	7	1	7	1	11	1	1	1	1					1	1		1	1	1
6112	2	25	1	160	2	55	2	21.5	2	1	2	1	1	2	7	1	10	2	12	1	7	2	1					1	1		1	1	3
6116	2	36	1	158	1	53	2	21.2	2	3	2	2	1	1	7	1	9	2	21	2	1	3	1					1	1		1	1	1
6117	2	25	1	157	1	43	1	17.4	1	1	1	1	1	2	6	1	5	1	22	2	2	3	1					1	1	5	3	2	2
6125	2	42	2	153	1	50	2	21.4	2	3	4	1	1	2	9	2	4	1	13	1	1	1	1					1	1	1	2	1	1
6126	2	44	2	161	2	50	2	19.3	2	1	1	1	1	3	6	1	6	1	18	2	1	3	1					1	1	1	2	1	1
6129	2	37	1	159	1	49	1	19.4	2	1	4	1	1	2	5	1	8	2	14	1	1	1	1					1	1		1	1	1
6136	2	45	2	157	1	66	3	26.8	3	3	3	2	1	1	8	2	9	2	20	2	2	2	1					1	1	6	2	1	1
6147	2	30	1	162	2	48	1	18.3	1	1	3	1	1	3	12	2	7	1	12	1	2	3	1					1	1		1	1	2
6148	2	58	3	160	2	75	4	29.3	3	2	3	1	1	2	6	1	7	1	18	2	1	1	1					1	1	6	3	2	1
6156	2	56	3	164	2	49	1	18.2	1	1	1	2	1	2	9	2	9	2	18	2	1	1	1					1	1		1	1	3
6163	2	27	1	155	1	48	1	20	2	1	2	1	1	3	8	2	6	1	10	1	2	2	1					1	1	3	3	2	5
6166	2	34	1	150	1	50	2	22.2	2	1	3	1	1	1	5	1	9	2	12	1	1	1	1					1	1		1	1	2
6167	2	49	2	173	3	55	2	18.4	1	1	3	1	1	3	11	2	3	1	18	2	2	1	1					1	1		1	1	5
6173	2	38	1	161	2	40	1	15.4	1	1	4	1	1	4	9	2	6	1	12	1	1	2	1					1	1	6	2	1	2
6179	2	55	3	151	1	53	2	23.2	2	2	3	2	2	1	11	2	4	1	13	1	7	1	1					1	1		1	1	1
6180	2	50	3	158	1	50	2	20	2	1	4	2	1	1	3	1	12	2	18	2	1	2	1					1	1		1	1	1
6181	2	56	3	159	1	70	4	27.7	3	1	4	1	1	3	3	1	4	1	17	2	5	1	1					1	1		1	1	2
6187	2	24	1	167	2	98	5	35.1	3	1	3	1	1	3	8	2	8	2	15	1	3	1	2	5	4	1	15	2	5		1	1	1
6188	2	29	1	157	1	53	2	21.5	2	1	3	1	1	3	7	1	6	1	17	2	1	1	1					1	1		1	1	1
6190	2	66	4	150	1	36	1	16	1	3	1	1	1	2	3	1	3	1	6	1	1	1	1					1	1		1	1	1
6191	2	64	4	153	1	48	1	20.5	2	1	1	2	1	2	7	1	4	1	15	1	1	1	1					1	1		1	1	1
6194	2	32	1	170	3	96	5	33.2	3	1	2	2	1	1	5	1	7	1	18	2	5	1	1					1	1		1	1	1
6195	2	62	4	166	2	67	3	24.3	2	2	3	1	1	1	3	1	3	1	6	1	1	1	1					1	1		1	1	3
6199	2	43	2	167	2	50	2	17.9	1	1	2	1	1	2	6	1	8	2	18	2	2	3	1					1	1	5	3	2	1
6200	2	45	2	160	2	56	2	21.9	2	1	4	1	1	3	9	2	9	2	22	2	1	2	1					1	1		1	1	1
6202	2	46	2	156	1	49	1	20.1	2	1	1	2	1	1	5	1	7	1	18	2	4	2	1					1	1	3	2	1	3
6210	2	47	2	159	1	52	2	20.6	2	1	1	2	2	2	5	1	10	2	12	1	2	3	1					1	1		1	1	1
6212	2	33	1	153	1	30	1	12.8	1	1	3	2	1	1	6	1	9	2	14	1	1	2	1					1	1	1	2	1	1
6218	2	42	2	160	2	56	2	21.9	2	1	1	1	1	3	12	2	3	1	24	2	7	4	1					1	1	6	4	2	1
6223	2	49	2	155	1	70	4	29.1	3	1	3	1	1	1	6	1	7	1	17	2	2	1	1					1	1	3	2	1	2
6225	2	53	3	160	2	59	2	23	2	1	1	1	1	2	9	2	10	2	18	2	7	3	1					1	1		1	1	5
6226	2	56	3	158	1	56	2	22.4	2	1	1	2	1	1	7	1	8	2	18	2	1	2	1					1	1		1	1	2
6229	2	49	2	160	2	45	1	17.6	1	1	1	1	1	2	9	2	6	1	12	1	3	2	1					1	1	4	2	1	1
6232	2	50	3	157	1	65	3	26.4	3	1	3	1	1	4	6	1	7	1	21	2	1	2	1					1	1		1	1	2
6238	2	41	2	157	1	52	2	21.1	2	1	3	2	1	1	4	1	6	1	18	2	1	1	2	1	1	1	10	2	4		1	1	1
6245	2	54	3	157	1	55	2	22.3	2	1	1	1	1	2	5	1	4	1	12	1	2	1	1					1	1	6	2	1	1
6247	2	26	1	165	2	55	2	20.2	2	1	1	1	1	3	6	1	6	1	18	2	1	2	3	4	1	2	50	3	8		1	1	2
6248	2	50	3	150	1	50	2	22.2	2	1	4	1	1	1	3	1	5	1	14	1	1	1	1					1	1		1	1	1
6251	2	34	1	157	1	50	2	20.3	2	1	1	2	1	2	5	1	8	2	18	2	2	2	1					1	1		1	1	2
6253	2	43	2	163	2	50	2	18.8	2	1	3	1	1	1	6	1	9	2	16	2	4	3	1					1	1	3	2	1	1
6257	2	62	4	151	1	55	2	24.1	2	2	4	2	1	1	3	1	3	1	12	1	2	1	1					1	1		1	1	1
6263	2	41	2	154	1	44	1	18.6	2	1	3	1	1	1	7	1	7	1	13	1	1	3	1					1	1		1	1	2
6267	2	39	1	158	1	46	1	18.4	1	1	2	2	1	1	3	1	5	1	23	2	1	2	1					1	1		1	1	1
6270	2	26	1	160	2	43	1	16.8	1	3	4	1	1	3	7	1	8	2	15	1	7	3	1					1	1		1	1	2
6272	2	28	1	160	2	50	2	19.5	2	2	2	1	1	3	10	2	4	1	20	2	2	2	1					1	1	1	3	2	3
6278	2	53	3	163	2	54	2	20.3	2	3	2	1	1	1	7	1	6	1	12	1	2	1	1					1	1		1	1	1
6281	2	39	1	165	2	42	1	15.4	1	1	2	2	2	2	11	2	5	1	24	2	7	1	2	5	2	1	5	2	3	5	2	1	5
6284	2	64	4	158	1	44	1	17.6	1	1	2	1	1	2	6	1	4	1	12	1	1	1	1					1	1		1	1	1
6292	2	52	3	165	2	48	1	17.6	1	1	2	1	3	3	8	2	12	2	19	2	7	2	1					1	1		1	1	2
6293	2	26	1	151	1	42	1	18.4	1	1	2	2	2	3	6	1	5	1	11	1	4	2	1					1	1	4	3	2	2
6294	2	56	3	163	2	55	2	20.7	2	1	2	1	1	2	5	1	6	1	15	1	1	1	1					1	1		1	1	1
6305	2	58	3	164	2	60	3	22.3	2	1	4	2	1	1	3	1	6	1	18	2	1	1	1					1	1		1	1	1
6308	2	58	3	162	2	58	2	22.1	2	1	1	1	1	3	6	1	3	1	12	1	1	1	1					1	1	4	2	1	1
6309	2	25	1	150	1	57	2	25.3	3	1	3	2	1	1	8	2	8	2	20	2	1	3	2	2	1	1	2	2	2		1	1	3
6312	2	54	3	156	1	68	3	27.9	3	1	3	2	1	1	6	1	9	2	13	1	1	2	1					1	1		1	1	1
6313	2	58	3	160	2	49	1	19.1	2	3	4	2	1	1	8	2	5	1	20	2	1	1	1					1	1		1	1	5
6319	2	51	3	160	2	49	1	19.1	2	1	1	2	1	1	8	2	7	1	14	1	2	1	1					1	1		1	1	3
6322	2	44	2	155	1	46	1	19.1	2	2	3	2	1	1	7	1	8	2	18	2	1	2	1					1	1		1	1	1
6323	2	39	1	150	1	47	1	20.9	2	3	3	1	1	3	3	1	6	1	18	2	2	4	1					1	1	2	2	1	2
6327	2	33	1	171	3	67	3	22.9	2	1	3	1	3	3	11	2	10	2	21	2	4	1	1					1	1		1	1	2
6328	2	32	1	166	2	51	2	18.5	2	2	3	1	1	3	9	2	11	2	18	2	7	3	1					1	1	3	3	2	1
6329	2	33	1	163	2	56	2	21.1	2	1	3	1	1	2	7	1	7	1	18	2	2	2	1					1	1		1	1	1
6330	2	41	2	145	1	39	1	18.5	2	1	3	1	1	3	11	2	8	2	23	2	7	2	1					1	1	3	3	2	4
6334	2	32	1	151	1	46	1	20.2	2	1	3	2	3	1	9	2	7	1	12	1	5	2	1					1	1		1	1	2
6337	2	46	2	157	1	40	1	16.2	1	2	3	1	1	2	6	1	4	1	6	1	2	2	1					1	1	1	2	1	2
6338	2	56	3	154	1	59	2	24.9	2	2	3	1	1	1	6	1	4	1	8	1	1	1	1					1	1		1	1	2
6339	2	44	2	163	2	70	4	26.3	3	3	1	1	1	2	3	1	3	1	6	1	1	1	1					1	1		1	1	2
6341	2	44	2	150	1	45	1	20	2	1	1	1	1	3	10	2	11	2	24	2	1	3	2	4	3	1	5	2	3		1	1	2
6342	2	73	4	155	1	74	4	30.8	3	1	4	2	1	1	8	2	3	1	12	1	1	1	1					1	1		1	1	1
6351	2	37	1	163	2	47	1	17.7	1	1	3	2	1	1	9	2	6	1	21	2	1	1	1					1	1		1	1	1
6354	2	35	1	160	2	75	4	29.3	3	1	3	2	2	2	8	2	7	1	17	2	7	2	1					1	1		1	1	3
6356	2	21	1	153	1	52	2	22.2	2	1	1	1	1	2	3	1	12	2	6	1	2	4	2	4	1	1	10	2	4		1	1	1
6358	2	45	2	153	1	43	1	18.4	1	1	4	1	1	4	8	2	3	1	12	1	1	1	1					1	1		1	1	1
6359	2	40	2	154	1	46	1	19.4	2	1	2	1	1	3	8	2	8	2	19	2	4	3	1					1	1		1	1	4
6366	2	59	3	167	2	54	2	19.4	2	1	2	1	1	5	12	2	3	1	12	1	1	1	1					1	1		1	1	1
6369	2	60	4	158	1	48	1	19.2	2	1	3	2	1	1	9	2	8	2	13	1	7	2	3	5	4	2	5	2	3		1	1	2
6372	2	32	1	160	2	56	2	21.9	2	2	4	2	1	1	3	1	3	1	14	1	2	1	1					1	1	3	2	1	1
6373	2	48	2	158	1	53	2	21.2	2	2	2	2	1	1	12	2	5	1	23	2	2	4	1					1	1		1	1	1
6375	2	57	3	163	2	55	2	20.7	2	2	2	1	1	2	10	2	4	1	17	2	1	1	1					1	1		1	1	3
6376	2	46	2	166	2	61	3	22.1	2	1	2	1	1	3	5	1	8	2	18	2	2	1	1					1	1		1	1	3
6380	2	42	2	155	1	52	2	21.6	2	1	2	1	1	5	3	1	12	2	24	2	2	4	1					1	1	6	4	2	1
6384	2	42	2	158	1	42	1	16.8	1	3	4	1	1	4	3	1	12	2	6	1	1	2	3	1	1	1	1	2	2		1	1	2
6387	2	28	1	162	2	43	1	16.4	1	1	3	1	1	2	6	1	7	1	18	2	1	3	1					1	1	3	2	1	2
6392	2	50	3	152	1	48	1	20.8	2	3	3	1	1	2	3	1	4	1	12	1	1	1	1					1	1		1	1	1
6393	2	49	2	156	1	43	1	17.7	1	1	1	1	1	2	6	1	6	1	17	2	1	1	1					1	1		1	1	4
6394	2	35	1	152	1	55	2	23.8	2	1	3	2	1	1	7	1	9	2	19	2	1	3	1					1	1		1	1	2
6398	2	39	1	156	1	43	1	17.7	1	1	3	2	1	2	7	1	7	1	6	1	1	1	2	1	1	1	3	2	2		1	1	2
6412	2	26	1	161	2	53	2	20.4	2	1	1	1	1	2	9	2	4	1	14	1	2	4	1					1	1	1	2	1	2
6414	2	36	1	160	2	53	2	20.7	2	3	3	1	1	3	5	1	3	1	24	2	2	1	1					1	1		1	1	4
6415	2	40	2	166	2	55	2	20	2	1	1	1	1	3	8	2	9	2	16	2	3	3	3	4	3	2	10	2	4	6	2	1	3
6417	2	54	3	161	2	54	2	20.8	2	1	1	1	1	2	9	2	5	1	20	2	1	3	1					1	1	5	2	1	4
6418	2	29	1	160	2	53	2	20.7	2	1	1	2	1	2	9	2	4	1	8	1	2	2	1					1	1		1	1	4
6419	2	51	3	151	1	47	1	20.6	2	1	1	2	1	2	6	1	6	1	18	2	1	1	1					1	1		1	1	1
6420	2	50	3	147	1	30	1	13.9	1	1	1	1	1	3	3	1	7	1	18	2	1	1	1					1	1		1	1	1
6423	2	37	1	159	1	50	2	19.8	2	1	3	2	1	1	7	1	7	1	17	2	2	1	1					1	1		1	1	1
6424	2	51	3	154	1	39	1	16.4	1	3	3	1	1	3	7	1	9	2	14	1	1	3	1					1	1		1	1	2
6427	2	42	2	143	1	43	1	21	2	1	2	1	1	3	5	1	9	2	18	2	1	1	1					1	1		1	1	1
6430	2	45	2	167	2	58	2	20.8	2	1	1	2	1	1	8	2	9	2	18	2	3	3	4	4	4	1	20	3	6		1	1	1
6435	2	43	2	156	1	42	1	17.3	1	1	4	2	1	2	3	1	9	2	18	2	1	1	1					1	1	1	2	1	1
6437	2	47	2	169	2	53	2	18.6	2	1	4	1	1	3	5	1	5	1	8	1	1	1	1					1	1		1	1	3
6439	2	54	3	152	1	61	3	26.4	3	1	4	1	1	2	3	1	12	2	11	1	1	1	1					1	1	5	2	1	1
6442	2	34	1	161	2	53	2	20.4	2	1	3	1	1	2	9	2	6	1	22	2	2	3	1					1	1	1	4	2	4
6443	2	39	1	168	2	49	1	17.4	1	1	3	1	1	1	8	2	7	1	18	2	1	1	1					1	1	6	2	1	1
6446	2	54	3	152	1	63	3	27.3	3	1	3	2	1	1	7	1	9	2	14	1	1	1	1					1	1		1	1	1
6447	2	57	3	165	2	60	3	22	2	1	3	2	2	1	8	2	7	1	17	2	1	1	1					1	1		1	1	1
6448	2	47	2	164	2	52	2	19.3	2	2	4	2	1	1	6	1	8	2	20	2	1	1	1					1	1		1	1	1
6452	2	24	1	154	1	47	1	19.8	2	1	3	2	1	1	7	1	9	2	18	2	7	1	2	1	1	2	3	2	2		1	1	1
6456	2	65	4	158	1	60	3	24	2	1	1	2	1	1	6	1	9	2	18	2	4	1	1					1	1		1	1	2
6457	2	46	2	158	1	77	4	30.8	3	1	4	1	1	3	8	2	3	1	10	1	1	2	1					1	1		1	1	1
6464	2	33	1	158	1	47	1	18.8	2	1	2	2	3	2	9	2	5	1	16	2	5	2	3	5	2	1	25	3	7	4	2	1	3
6465	2	34	1	155	1	55	2	22.9	2	1	2	2	1	2	9	2	6	1	13	1	3	3	1					1	1	1	2	1	2
6467	2	44	2	150	1	50	2	22.2	2	1	2	1	1	4	9	2	6	1	13	1	1	1	1					1	1		1	1	4
6468	2	50	3	159	1	48	1	19	2	1	4	2	1	1	6	1	9	2	12	1	2	1	1					1	1		1	1	2
6478	2	25	1	153	1	50	2	21.4	2	1	4	1	1	1	5	1	7	1	23	2	1	1	1					1	1		1	1	2
6482	2	37	1	165	2	50	2	18.4	1	2	3	1	1	2	12	2	9	2	24	2	6	4	1					1	1	5	3	2	5
6492	2	56	3	154	1	48	1	20.2	2	3	4	2	1	1	8	2	7	1	16	2	1	1	1					1	1		1	1	1
6497	2	29	1	160	2	47	1	18.4	1	3	2	1	1	3	3	1	8	2	10	1	1	1	1					1	1		1	1	1
6499	2	40	2	163	2	48	1	18.1	1	1	1	1	1	4	6	1	9	2	18	2	2	3	1					1	1	6	4	2	1
6505	2	38	1	160	2	60	3	23.4	2	2	3	1	1	2	9	2	9	2	15	1	1	2	1					1	1	3	3	2	2
6506	2	31	1	155	1	52	2	21.6	2	1	1	1	1	3	11	2	3	1	15	1	1	2	1					1	1	4	2	1	1
6508	2	41	2	156	1	58	2	23.8	2	1	1	1	1	1	8	2	10	2	17	2	1	1	1					1	1	5	2	1	1
6510	2	52	3	160	2	48	1	18.8	2	1	4	1	1	2	6	1	6	1	14	1	1	2	1					1	1		1	1	1
6511	2	48	2	158	1	43	1	17.2	1	2	4	1	1	2	6	1	9	2	6	1	2	1	1					1	1	1	2	1	3
6512	2	39	1	163	2	70	4	26.3	3	2	1	1	1	3	9	2	10	2	12	1	5	3	1					1	1	4	3	2	2
6513	2	52	3	163	2	49	1	18.4	1	1	1	1	1	2	3	1	12	2	24	2	1	4	1					1	1		1	1	2
6515	2	59	3	161	2	54	2	20.8	2	3	2	1	1	3	6	1	5	1	6	1	1	1	1					1	1		1	1	3
[truncated: 5,146 more rows]
